# Supplementary material for: How culture orientation influences the COVID-19 pandemic: An empirical analysis
Source: Front Psychol. 2022 Sep 29;13:899730. doi: 10.3389/fpsyg.2022.899730 (PMC9559590; doi:10.3389/fpsyg.2022.899730)
Supplement: Supplementary file 1 [file Data_Sheet_1.xlsx]

## Sheet: Sheet1
iso_code	continent	location	date	total_cases	new_cases	new_cases_smoothed	total_deaths	new_deaths	new_deaths_smoothed	total_cases_per_million	new_cases_per_million	new_cases_smoothed_per_million	total_deaths_per_million	new_deaths_per_million	new_deaths_smoothed_per_million	reproduction_rate	icu_patients	icu_patients_per_million	hosp_patients	hosp_patients_per_million	weekly_icu_admissions	weekly_icu_admissions_per_millio	weekly_hosp_admissions	weekly_hosp_admissions_per_milli	total_tests	new_tests	total_tests_per_thousand	new_tests_per_thousand	new_tests_smoothed	new_tests_smoothed_per_thousand	positive_rate	tests_per_case	tests_units	total_vaccinations	people_vaccinated	people_fully_vaccinated	total_boosters	new_vaccinations	new_vaccinations_smoothed	total_vaccinations_per_hundred	people_vaccinated_per_hundred	people_fully_vaccinated_per_hund	total_boosters_per_hundred	new_vaccinations_smoothed_per_mi	new_people_vaccinated_smoothed	new_people_vaccinated_smoothed_p	stringency_index	population	population_density
ALB	Europe	Albania	2020/2/25																						8	8	0.003	0.003					tests performed														8.33	2872934	104.871
ALB	Europe	Albania	2020/2/26																						13	5	0.005	0.002					tests performed														8.33	2872934	104.871
ALB	Europe	Albania	2020/2/27																						17	4	0.006	0.001					tests performed														8.33	2872934	104.871
ALB	Europe	Albania	2020/2/28																						18	1	0.006	0					tests performed														8.33	2872934	104.871
ALB	Europe	Albania	2020/2/29																						26	8	0.009	0.003					tests performed														8.33	2872934	104.871
ALB	Europe	Albania	2020/3/1																						29	3	0.01	0.001					tests performed														8.33	2872934	104.871
ALB	Europe	Albania	2020/3/2																						31	2	0.011	0.001					tests performed														8.33	2872934	104.871
ALB	Europe	Albania	2020/3/3																						36	5	0.013	0.002	4	0.001			tests performed														8.33	2872934	104.871
ALB	Europe	Albania	2020/3/4																						42	6	0.015	0.002	4	0.001			tests performed														8.33	2872934	104.871
ALB	Europe	Albania	2020/3/5																						50	8	0.017	0.003	5	0.002			tests performed														8.33	2872934	104.871
ALB	Europe	Albania	2020/3/6																						53	3	0.018	0.001	5	0.002			tests performed														8.33	2872934	104.871
ALB	Europe	Albania	2020/3/7																						58	5	0.02	0.002	5	0.002			tests performed														8.33	2872934	104.871
ALB	Europe	Albania	2020/3/8																						59	1	0.021	0	4	0.001			tests performed														8.33	2872934	104.871
ALB	Europe	Albania	2020/3/9	2	2					0.696	0.696														77	18	0.027	0.006	7	0.002			tests performed														36.11	2872934	104.871
ALB	Europe	Albania	2020/3/10	10	8					3.481	2.785														114	37	0.04	0.013	11	0.004			tests performed														41.67	2872934	104.871
ALB	Europe	Albania	2020/3/11	12	2		1	1		4.177	0.696		0.348	0.348											157	43	0.055	0.015	16	0.006			tests performed														51.85	2872934	104.871
ALB	Europe	Albania	2020/3/12	23	11		1	0		8.006	3.829		0.348	0											298	141	0.104	0.049	35	0.012			tests performed														51.85	2872934	104.871
ALB	Europe	Albania	2020/3/13	33	10		1	0		11.487	3.481		0.348	0											457	159	0.159	0.055	58	0.02			tests performed														78.7	2872934	104.871
ALB	Europe	Albania	2020/3/14	38	5		1	0		13.227	1.74		0.348	0											505	48	0.176	0.017	64	0.022			tests performed														78.7	2872934	104.871
ALB	Europe	Albania	2020/3/15	42	4	6	1	0		14.619	1.392	2.088	0.348	0											532	27	0.185	0.009	68	0.024	0.0882	11.3	tests performed														81.48	2872934	104.871
ALB	Europe	Albania	2020/3/16	51	9	7	1	0		17.752	3.133	2.437	0.348	0											563	31	0.196	0.011	69	0.024	0.1014	9.9	tests performed														81.48	2872934	104.871
ALB	Europe	Albania	2020/3/17	55	4	6.429	1	0	0.143	19.144	1.392	2.238	0.348	0	0.05										605	42	0.211	0.015	70	0.024	0.0918	10.9	tests performed														81.48	2872934	104.871
ALB	Europe	Albania	2020/3/18	59	4	6.714	2	1	0.143	20.536	1.392	2.337	0.696	0.348	0.05										665	60	0.231	0.021	73	0.025	0.092	10.9	tests performed														81.48	2872934	104.871
ALB	Europe	Albania	2020/3/19	64	5	5.857	2	0	0.143	22.277	1.74	2.039	0.696	0	0.05										697	32	0.243	0.011	57	0.02	0.1028	9.7	tests performed														81.48	2872934	104.871
ALB	Europe	Albania	2020/3/20	70	6	5.286	2	0	0.143	24.365	2.088	1.84	0.696	0	0.05										732	35	0.255	0.012	39	0.014	0.1355	7.4	tests performed														81.48	2872934	104.871
ALB	Europe	Albania	2020/3/21	76	6	5.429	2	0	0.143	26.454	2.088	1.89	0.696	0	0.05										778	46	0.271	0.016	39	0.014	0.1392	7.2	tests performed														81.48	2872934	104.871
ALB	Europe	Albania	2020/3/22	89	13	6.714	2	0	0.143	30.979	4.525	2.337	0.696	0	0.05										811	33	0.282	0.011	40	0.014	0.1678	6	tests performed														81.48	2872934	104.871
ALB	Europe	Albania	2020/3/23	104	15	7.571	4	2	0.429	36.2	5.221	2.635	1.392	0.696	0.149														41	0.014	0.1847	5.4	tests performed														84.26	2872934	104.871
ALB	Europe	Albania	2020/3/24	123	19	9.714	5	1	0.571	42.813	6.613	3.381	1.74	0.348	0.199	1.17													40	0.014	0.2429	4.1	tests performed														84.26	2872934	104.871
ALB	Europe	Albania	2020/3/25	146	23	12.429	5	0	0.429	50.819	8.006	4.326	1.74	0	0.149	1.15									922	111	0.321	0.039	37	0.013	0.3359	3	tests performed														84.26	2872934	104.871
ALB	Europe	Albania	2020/3/26	174	28	15.714	6	1	0.571	60.565	9.746	5.47	2.088	0.348	0.199	1.13									1025	103	0.357	0.036	47	0.016	0.3343	3	tests performed														84.26	2872934	104.871
ALB	Europe	Albania	2020/3/27	186	12	16.571	8	2	0.857	64.742	4.177	5.768	2.785	0.696	0.298	1.1									1127	102	0.392	0.036	56	0.019	0.2959	3.4	tests performed														84.26	2872934	104.871
ALB	Europe	Albania	2020/3/28	197	11	17.286	10	2	1.143	68.571	3.829	6.017	3.481	0.696	0.398	1.08									1206	79	0.42	0.027	61	0.021	0.2834	3.5	tests performed														84.26	2872934	104.871
ALB	Europe	Albania	2020/3/29	212	15	17.571	10	0	1.143	73.792	5.221	6.116	3.481	0	0.398	1.07									1317	111	0.458	0.039	72	0.025	0.244	4.1	tests performed														84.26	2872934	104.871
ALB	Europe	Albania	2020/3/30	223	11	17	11	1	1	77.621	3.829	5.917	3.829	0.348	0.348	1.07									1407	90	0.49	0.031	80	0.028	0.2125	4.7	tests performed														84.26	2872934	104.871
ALB	Europe	Albania	2020/3/31	243	20	17.143	15	4	1.429	84.583	6.962	5.967	5.221	1.392	0.497	1.08									1552	145	0.54	0.05	95	0.033	0.1805	5.5	tests performed														84.26	2872934	104.871
ALB	Europe	Albania	2020/4/1	259	16	16.143	15	0	1.429	90.152	5.569	5.619	5.221	0	0.497	1.08									1704	152	0.593	0.053	112	0.039	0.1441	6.9	tests performed														84.26	2872934	104.871
ALB	Europe	Albania	2020/4/2	277	18	14.714	16	1	1.429	96.417	6.265	5.122	5.569	0.348	0.497	1.08									1800	96	0.627	0.033	111	0.039	0.1326	7.5	tests performed														84.26	2872934	104.871
ALB	Europe	Albania	2020/4/3	304	27	16.857	17	1	1.286	105.815	9.398	5.868	5.917	0.348	0.448	1.1									1912	112	0.666	0.039	112	0.039	0.1505	6.6	tests performed														84.26	2872934	104.871
ALB	Europe	Albania	2020/4/4	333	29	19.429	20	3	1.429	115.909	10.094	6.763	6.962	1.044	0.497	1.08									2128	216	0.741	0.075	132	0.046	0.1472	6.8	tests performed														84.26	2872934	104.871
ALB	Europe	Albania	2020/4/5	361	28	21.286	20	0	1.429	125.656	9.746	7.409	6.962	0	0.497	1.06									2277	149	0.793	0.052	137	0.048	0.1554	6.4	tests performed														84.26	2872934	104.871
ALB	Europe	Albania	2020/4/6	377	16	22	21	1	1.429	131.225	5.569	7.658	7.31	0.348	0.497	1.01									2452	175	0.853	0.061	149	0.052	0.1477	6.8	tests performed														84.26	2872934	104.871
ALB	Europe	Albania	2020/4/7	383	6	20	22	1	1	133.313	2.088	6.962	7.658	0.348	0.348	0.97									2634	182	0.917	0.063	155	0.054	0.129	7.8	tests performed														84.26	2872934	104.871
ALB	Europe	Albania	2020/4/8	400	17	20.143	22	0	1	139.23	5.917	7.011	7.658	0	0.348	0.95									2870	236	0.999	0.082	167	0.058	0.1206	8.3	tests performed														84.26	2872934	104.871
ALB	Europe	Albania	2020/4/9	409	9	18.857	23	1	1	142.363	3.133	6.564	8.006	0.348	0.348	0.94									3104	234	1.08	0.081	186	0.065	0.1014	9.9	tests performed														84.26	2872934	104.871
ALB	Europe	Albania	2020/4/10	416	7	16	23	0	0.857	144.8	2.437	5.569	8.006	0	0.298	0.95									3266	162	1.137	0.056	193	0.067	0.0829	12.1	tests performed														84.26	2872934	104.871
ALB	Europe	Albania	2020/4/11	433	17	14.286	23	0	0.429	150.717	5.917	4.973	8.006	0	0.149	0.97									3525	259	1.227	0.09	200	0.07	0.0714	14	tests performed														84.26	2872934	104.871
ALB	Europe	Albania	2020/4/12	446	13	12.143	23	0	0.429	155.242	4.525	4.227	8.006	0	0.149	0.99									3758	233	1.308	0.081	212	0.074	0.0573	17.5	tests performed														84.26	2872934	104.871
ALB	Europe	Albania	2020/4/13	467	21	12.857	23	0	0.286	162.552	7.31	4.475	8.006	0	0.099	1.01									3951	193	1.375	0.067	214	0.074	0.0601	16.6	tests performed														84.26	2872934	104.871
ALB	Europe	Albania	2020/4/14	475	8	13.143	24	1	0.286	165.336	2.785	4.575	8.354	0.348	0.099	1.01									4187	236	1.457	0.082	222	0.077	0.0592	16.9	tests performed														84.26	2872934	104.871
ALB	Europe	Albania	2020/4/15	494	19	13.429	25	1	0.429	171.95	6.613	4.674	8.702	0.348	0.149	1.03									4439	252	1.545	0.088	224	0.078	0.06	16.7	tests performed														84.26	2872934	104.871
ALB	Europe	Albania	2020/4/16	518	24	15.571	26	1	0.429	180.303	8.354	5.42	9.05	0.348	0.149	1.05									4708	269	1.639	0.094	229	0.08	0.068	14.7	tests performed														84.26	2872934	104.871
ALB	Europe	Albania	2020/4/17	539	21	17.571	26	0	0.429	187.613	7.31	6.116	9.05	0	0.149	1.05									4961	253	1.727	0.088	242	0.084	0.0726	13.8	tests performed														84.26	2872934	104.871
ALB	Europe	Albania	2020/4/18	548	9	16.429	26	0	0.429	190.746	3.133	5.718	9.05	0	0.149	1.04									5192	231	1.807	0.08	238	0.083	0.069	14.5	tests performed														89.81	2872934	104.871
ALB	Europe	Albania	2020/4/19	562	14	16.571	26	0	0.429	195.619	4.873	5.768	9.05	0	0.149	1.06									5423	231	1.888	0.08	238	0.083	0.0696	14.4	tests performed														89.81	2872934	104.871
ALB	Europe	Albania	2020/4/20	584	22	16.714	26	0	0.429	203.277	7.658	5.818	9.05	0	0.149	1.07									5656	233	1.969	0.081	244	0.085	0.0685	14.6	tests performed														89.81	2872934	104.871
ALB	Europe	Albania	2020/4/21	609	25	19.143	26	0	0.286	211.978	8.702	6.663	9.05	0	0.099	1.08									5898	242	2.053	0.084	244	0.085	0.0785	12.7	tests performed														89.81	2872934	104.871
ALB	Europe	Albania	2020/4/22	634	25	20	27	1	0.286	220.68	8.702	6.962	9.398	0.348	0.099	1.06									6150	252	2.141	0.088	244	0.085	0.082	12.2	tests performed														89.81	2872934	104.871
ALB	Europe	Albania	2020/4/23	663	29	20.714	27	0	0.143	230.775	10.094	7.21	9.398	0	0.05	1.04									6390	240	2.224	0.084	240	0.084	0.0863	11.6	tests performed														89.81	2872934	104.871
ALB	Europe	Albania	2020/4/24	678	15	19.857	27	0	0.143	235.996	5.221	6.912	9.398	0	0.05	1.01									6649	259	2.314	0.09	241	0.084	0.0824	12.1	tests performed														89.81	2872934	104.871
ALB	Europe	Albania	2020/4/25	712	34	23.429	27	0	0.143	247.83	11.835	8.155	9.398	0	0.05	0.98									6896	247	2.4	0.086	243	0.085	0.0964	10.4	tests performed														89.81	2872934	104.871
ALB	Europe	Albania	2020/4/26	726	14	23.429	28	1	0.286	252.703	4.873	8.155	9.746	0.348	0.099	0.93									7160	264	2.492	0.092	248	0.086	0.0945	10.6	tests performed														89.81	2872934	104.871
ALB	Europe	Albania	2020/4/27	736	10	21.714	28	0	0.286	256.184	3.481	7.558	9.746	0	0.099	0.89									7372	212	2.566	0.074	245	0.085	0.0886	11.3	tests performed														89.81	2872934	104.871
ALB	Europe	Albania	2020/4/28	750	14	20.143	30	2	0.571	261.057	4.873	7.011	10.442	0.696	0.199	0.85									7639	267	2.659	0.093	249	0.087	0.0809	12.4	tests performed														89.81	2872934	104.871
ALB	Europe	Albania	2020/4/29	766	16	18.857	30	0	0.429	266.626	5.569	6.564	10.442	0	0.149	0.82									7909	270	2.753	0.094	251	0.087	0.0751	13.3	tests performed														89.81	2872934	104.871
ALB	Europe	Albania	2020/4/30	773	7	15.714	31	1	0.571	269.063	2.437	5.47	10.79	0.348	0.199	0.79									8134	225	2.831	0.078	249	0.087	0.0631	15.8	tests performed														89.81	2872934	104.871
ALB	Europe	Albania	2020/5/1	782	9	14.857	31	0	0.571	272.196	3.133	5.171	10.79	0	0.199	0.78									8379	245	2.917	0.085	247	0.086	0.0601	16.6	tests performed														89.81	2872934	104.871
ALB	Europe	Albania	2020/5/2	789	7	11	31	0	0.571	274.632	2.437	3.829	10.79	0	0.199	0.78									8550	171	2.976	0.06	236	0.082	0.0466	21.5	tests performed														89.81	2872934	104.871
ALB	Europe	Albania	2020/5/3	795	6	9.857	31	0	0.429	276.721	2.088	3.431	10.79	0	0.149	0.79									8747	197	3.045	0.069	227	0.079	0.0434	23	tests performed														89.81	2872934	104.871
ALB	Europe	Albania	2020/5/4	803	8	9.571	31	0	0.429	279.505	2.785	3.332	10.79	0	0.149	0.81									8887	140	3.093	0.049	216	0.075	0.0443	22.6	tests performed														89.81	2872934	104.871
ALB	Europe	Albania	2020/5/5	820	17	10	31	0	0.143	285.422	5.917	3.481	10.79	0	0.05	0.82									9157	270	3.187	0.094	217	0.076	0.0461	21.7	tests performed														89.81	2872934	104.871
ALB	Europe	Albania	2020/5/6	832	12	9.429	31	0	0.143	289.599	4.177	3.282	10.79	0	0.05	0.83									9412	255	3.276	0.089	215	0.075	0.0439	22.8	tests performed														89.81	2872934	104.871
ALB	Europe	Albania	2020/5/7	842	10	9.857	31	0	0	293.08	3.481	3.431	10.79	0	0	0.82									9687	275	3.372	0.096	222	0.077	0.0444	22.5	tests performed														89.81	2872934	104.871
ALB	Europe	Albania	2020/5/8	850	8	9.714	31	0	0	295.865	2.785	3.381	10.79	0	0	0.83									9925	238	3.455	0.083	221	0.077	0.044	22.8	tests performed														89.81	2872934	104.871
ALB	Europe	Albania	2020/5/9	856	6	9.571	31	0	0	297.953	2.088	3.332	10.79	0	0	0.84									10149	224	3.533	0.078	228	0.079	0.042	23.8	tests performed														89.81	2872934	104.871
ALB	Europe	Albania	2020/5/10	868	12	10.429	31	0	0	302.13	4.177	3.63	10.79	0	0	0.87									10319	170	3.592	0.059	225	0.078	0.0464	21.6	tests performed														89.81	2872934	104.871
ALB	Europe	Albania	2020/5/11	872	4	9.857	31	0	0	303.522	1.392	3.431	10.79	0	0	0.88									10440	121	3.634	0.042	222	0.077	0.0444	22.5	tests performed														89.81	2872934	104.871
ALB	Europe	Albania	2020/5/12	876	4	8	31	0	0	304.915	1.392	2.785	10.79	0	0	0.9									10683	243	3.718	0.085	218	0.076	0.0367	27.2	tests performed														89.81	2872934	104.871
ALB	Europe	Albania	2020/5/13	880	4	6.857	31	0	0	306.307	1.392	2.387	10.79	0	0	0.95									10929	246	3.804	0.086	217	0.076	0.0316	31.6	tests performed														89.81	2872934	104.871
ALB	Europe	Albania	2020/5/14	898	18	8	31	0	0	312.572	6.265	2.785	10.79	0	0	1.01									11120	191	3.871	0.066	205	0.071	0.039	25.6	tests performed														89.81	2872934	104.871
ALB	Europe	Albania	2020/5/15	916	18	9.429	31	0	0	318.838	6.265	3.282	10.79	0	0	1.04									11339	219	3.947	0.076	202	0.07	0.0467	21.4	tests performed														89.81	2872934	104.871
ALB	Europe	Albania	2020/5/16	933	17	11	31	0	0	324.755	5.917	3.829	10.79	0	0	1.04									11645	306	4.053	0.107	214	0.074	0.0514	19.5	tests performed														89.81	2872934	104.871
ALB	Europe	Albania	2020/5/17	946	13	11.143	31	0	0	329.28	4.525	3.879	10.79	0	0	1.03									11905	260	4.144	0.09	227	0.079	0.0491	20.4	tests performed														89.81	2872934	104.871
ALB	Europe	Albania	2020/5/18	948	2	10.857	31	0	0	329.976	0.696	3.779	10.79	0	0	1.01									12073	168	4.202	0.058	233	0.081	0.0466	21.5	tests performed														83.33	2872934	104.871
ALB	Europe	Albania	2020/5/19	949	1	10.429	31	0	0	330.324	0.348	3.63	10.79	0	0	1.01									12250	177	4.264	0.062	224	0.078	0.0466	21.5	tests performed														83.33	2872934	104.871
ALB	Europe	Albania	2020/5/20	964	15	12	31	0	0	335.545	5.221	4.177	10.79	0	0	1.05									12436	186	4.329	0.065	215	0.075	0.0558	17.9	tests performed														83.33	2872934	104.871
ALB	Europe	Albania	2020/5/21	969	5	10.143	31	0	0	337.286	1.74	3.53	10.79	0	0	1.07									12640	204	4.4	0.071	217	0.076	0.0467	21.4	tests performed														83.33	2872934	104.871
ALB	Europe	Albania	2020/5/22	981	12	9.286	31	0	0	341.463	4.177	3.232	10.79	0	0	1.11									12814	174	4.46	0.061	211	0.073	0.044	22.7	tests performed														83.33	2872934	104.871
ALB	Europe	Albania	2020/5/23	989	8	8	31	0	0	344.247	2.785	2.785	10.79	0	0	1.15									13014	200	4.53	0.07	196	0.068	0.0408	24.5	tests performed														83.33	2872934	104.871
ALB	Europe	Albania	2020/5/24	998	9	7.429	32	1	0.143	347.38	3.133	2.586	11.138	0.348	0.05	1.2									13160	146	4.581	0.051	179	0.062	0.0415	24.1	tests performed														83.33	2872934	104.871
ALB	Europe	Albania	2020/5/25	1004	6	8	32	0	0.143	349.469	2.088	2.785	11.138	0	0.05	1.25									13214	54	4.599	0.019	163	0.057	0.0491	20.4	tests performed														83.33	2872934	104.871
ALB	Europe	Albania	2020/5/26	1029	25	11.429	33	1	0.286	358.17	8.702	3.978	11.487	0.348	0.099	1.32									13387	173	4.66	0.06	162	0.056	0.0705	14.2	tests performed														86.11	2872934	104.871
ALB	Europe	Albania	2020/5/27	1050	21	12.286	33	0	0.286	365.48	7.31	4.276	11.487	0	0.099	1.34									13649	262	4.751	0.091	173	0.06	0.071	14.1	tests performed														86.11	2872934	104.871
ALB	Europe	Albania	2020/5/28	1076	26	15.286	33	0	0.286	374.53	9.05	5.321	11.487	0	0.099	1.34									13874	225	4.829	0.078	176	0.061	0.0869	11.5	tests performed														86.11	2872934	104.871
ALB	Europe	Albania	2020/5/29	1099	23	16.857	33	0	0.286	382.536	8.006	5.868	11.487	0	0.099	1.33									14150	276	4.925	0.096	191	0.066	0.0883	11.3	tests performed														86.11	2872934	104.871
ALB	Europe	Albania	2020/5/30	1122	23	19	33	0	0.286	390.542	8.006	6.613	11.487	0	0.099	1.3									14379	229	5.005	0.08	195	0.068	0.0974	10.3	tests performed														86.11	2872934	104.871
ALB	Europe	Albania	2020/5/31	1137	15	19.857	33	0	0.143	395.763	5.221	6.912	11.487	0	0.05	1.27									14604	225	5.083	0.078	206	0.072	0.0964	10.4	tests performed														86.11	2872934	104.871
ALB	Europe	Albania	2020/6/1	1143	6	19.857	33	0	0.143	397.851	2.088	6.912	11.487	0	0.05	1.25									14706	102	5.119	0.036	213	0.074	0.0932	10.7	tests performed														71.3	2872934	104.871
ALB	Europe	Albania	2020/6/2	1164	21	19.286	33	0	0	405.161	7.31	6.713	11.487	0	0	1.25									14949	243	5.203	0.085	223	0.078	0.0865	11.6	tests performed														71.3	2872934	104.871
ALB	Europe	Albania	2020/6/3	1184	20	19.143	33	0	0	412.122	6.962	6.663	11.487	0	0	1.26									15246	297	5.307	0.103	228	0.079	0.084	11.9	tests performed														71.3	2872934	104.871
ALB	Europe	Albania	2020/6/4	1197	13	17.286	33	0	0	416.647	4.525	6.017	11.487	0	0	1.26									15528	282	5.405	0.098	236	0.082	0.0732	13.7	tests performed														71.3	2872934	104.871
ALB	Europe	Albania	2020/6/5	1212	15	16.143	33	0	0	421.868	5.221	5.619	11.487	0	0	1.29									15690	162	5.461	0.056	220	0.077	0.0734	13.6	tests performed														71.3	2872934	104.871
ALB	Europe	Albania	2020/6/6	1232	20	15.714	34	1	0.143	428.83	6.962	5.47	11.835	0.348	0.05	1.32									15943	253	5.549	0.088	223	0.078	0.0705	14.2	tests performed														71.3	2872934	104.871
ALB	Europe	Albania	2020/6/7	1246	14	15.571	34	0	0.143	433.703	4.873	5.42	11.835	0	0.05	1.36									16136	193	5.617	0.067	219	0.076	0.0711	14.1	tests performed														71.3	2872934	104.871
ALB	Europe	Albania	2020/6/8	1263	17	17.143	34	0	0.143	439.62	5.917	5.967	11.835	0	0.05	1.41									16238	102	5.652	0.036	219	0.076	0.0783	12.8	tests performed														71.3	2872934	104.871
ALB	Europe	Albania	2020/6/9	1299	36	19.286	34	0	0.143	452.151	12.531	6.713	11.835	0	0.05	1.47									16597	359	5.777	0.125	235	0.082	0.0821	12.2	tests performed														71.3	2872934	104.871
ALB	Europe	Albania	2020/6/10	1341	42	22.429	34	0	0.143	466.77	14.619	7.807	11.835	0	0.05	1.51									16908	311	5.885	0.108	237	0.082	0.0946	10.6	tests performed														71.3	2872934	104.871
ALB	Europe	Albania	2020/6/11	1385	44	26.857	35	1	0.286	482.086	15.315	9.348	12.183	0.348	0.099	1.52									17199	291	5.987	0.101	239	0.083	0.1124	8.9	tests performed														71.3	2872934	104.871
ALB	Europe	Albania	2020/6/12	1416	31	29.143	36	1	0.429	492.876	10.79	10.144	12.531	0.348	0.149	1.53									17499	300	6.091	0.104	258	0.09	0.113	8.9	tests performed														71.3	2872934	104.871
ALB	Europe	Albania	2020/6/13	1464	48	33.143	36	0	0.286	509.584	16.708	11.536	12.531	0	0.099	1.54									17769	270	6.185	0.094	261	0.091	0.127	7.9	tests performed														71.3	2872934	104.871
ALB	Europe	Albania	2020/6/14	1521	57	39.286	36	0	0.286	529.424	19.84	13.674	12.531	0	0.099	1.54									18131	362	6.311	0.126	285	0.099	0.1378	7.3	tests performed														71.3	2872934	104.871
ALB	Europe	Albania	2020/6/15	1590	69	46.714	36	0	0.286	553.441	24.017	16.26	12.531	0	0.099	1.53									18450	319	6.422	0.111	316	0.11	0.1478	6.8	tests performed														71.3	2872934	104.871
ALB	Europe	Albania	2020/6/16	1672	82	53.286	37	1	0.429	581.983	28.542	18.547	12.879	0.348	0.149	1.49									18814	364	6.549	0.127	317	0.11	0.1681	5.9	tests performed														71.3	2872934	104.871
ALB	Europe	Albania	2020/6/17	1722	50	54.429	38	1	0.571	599.387	17.404	18.945	13.227	0.348	0.199	1.43									19147	333	6.665	0.116	320	0.111	0.1701	5.9	tests performed														71.3	2872934	104.871
ALB	Europe	Albania	2020/6/18	1788	66	57.571	39	1	0.571	622.36	22.973	20.039	13.575	0.348	0.199	1.39									19427	280	6.762	0.097	318	0.111	0.181	5.5	tests performed														71.3	2872934	104.871
ALB	Europe	Albania	2020/6/19	1838	50	60.286	42	3	0.857	639.764	17.404	20.984	14.619	1.044	0.298	1.35									19757	330	6.877	0.115	323	0.112	0.1866	5.4	tests performed														71.3	2872934	104.871
ALB	Europe	Albania	2020/6/20	1891	53	61	43	1	1	658.212	18.448	21.233	14.967	0.348	0.348	1.32									20077	320	6.988	0.111	330	0.115	0.1848	5.4	tests performed														71.3	2872934	104.871
ALB	Europe	Albania	2020/6/21	1962	71	63	44	1	1.143	682.926	24.713	21.929	15.315	0.348	0.398	1.29									20404	327	7.102	0.114	325	0.113	0.1938	5.2	tests performed														71.3	2872934	104.871
ALB	Europe	Albania	2020/6/22	1995	33	57.857	44	0	1.143	694.412	11.487	20.139	15.315	0	0.398	1.26									20643	239	7.185	0.083	313	0.109	0.1848	5.4	tests performed														68.52	2872934	104.871
ALB	Europe	Albania	2020/6/23	2047	52	53.571	45	1	1.143	712.512	18.1	18.647	15.663	0.348	0.398	1.25									20971	328	7.3	0.114	308	0.107	0.1739	5.7	tests performed														68.52	2872934	104.871
ALB	Europe	Albania	2020/6/24	2114	67	56	47	2	1.286	735.833	23.321	19.492	16.36	0.696	0.448	1.24									21318	347	7.42	0.121	310	0.108	0.1806	5.5	tests performed														68.52	2872934	104.871
ALB	Europe	Albania	2020/6/25	2192	78	57.714	49	2	1.429	762.983	27.15	20.089	17.056	0.696	0.497	1.24									21662	344	7.54	0.12	319	0.111	0.1809	5.5	tests performed														68.52	2872934	104.871
ALB	Europe	Albania	2020/6/26	2269	77	61.571	51	2	1.286	789.785	26.802	21.432	17.752	0.696	0.448	1.22									22064	402	7.68	0.14	330	0.115	0.1866	5.4	tests performed														68.52	2872934	104.871
ALB	Europe	Albania	2020/6/27	2330	61	62.714	53	2	1.429	811.018	21.233	21.829	18.448	0.696	0.497	1.21									22419	355	7.804	0.124	335	0.117	0.1872	5.3	tests performed														68.52	2872934	104.871
ALB	Europe	Albania	2020/6/28	2402	72	62.857	55	2	1.571	836.079	25.061	21.879	19.144	0.696	0.547	1.19									22793	374	7.934	0.13	341	0.119	0.1843	5.4	tests performed														68.52	2872934	104.871
ALB	Europe	Albania	2020/6/29	2466	64	67.286	58	3	2	858.356	22.277	23.421	20.188	1.044	0.696	1.18									23164	371	8.063	0.129	360	0.125	0.1869	5.4	tests performed														68.52	2872934	104.871
ALB	Europe	Albania	2020/6/30	2535	69	69.714	62	4	2.429	882.373	24.017	24.266	21.581	1.392	0.845	1.16									23535	371	8.192	0.129	366	0.127	0.1905	5.3	tests performed														68.52	2872934	104.871
ALB	Europe	Albania	2020/7/1	2580	45	66.571	65	3	2.571	898.037	15.663	23.172	22.625	1.044	0.895	1.15									23804	269	8.286	0.094	355	0.124	0.1875	5.3	tests performed														68.52	2872934	104.871
ALB	Europe	Albania	2020/7/2	2662	82	67.143	69	4	2.857	926.579	28.542	23.371	24.017	1.392	0.995	1.16									24172	368	8.414	0.128	359	0.125	0.187	5.3	tests performed														68.52	2872934	104.871
ALB	Europe	Albania	2020/7/3	2752	90	69	72	3	3	957.906	31.327	24.017	25.061	1.044	1.044	1.16									24534	362	8.54	0.126	353	0.123	0.1955	5.1	tests performed														68.52	2872934	104.871
ALB	Europe	Albania	2020/7/4	2819	67	69.857	74	2	3	981.227	23.321	24.316	25.758	0.696	1.044	1.15									24910	376	8.671	0.131	356	0.124	0.1962	5.1	tests performed														68.52	2872934	104.871
ALB	Europe	Albania	2020/7/5	2893	74	70.143	76	2	3	1006.98	25.758	24.415	26.454	0.696	1.044	1.15									25302	392	8.807	0.136	358	0.125	0.1959	5.1	tests performed														68.52	2872934	104.871
ALB	Europe	Albania	2020/7/6	2964	71	71.143	79	3	3	1031.7	24.713	24.763	27.498	1.044	1.044	1.14									25761	459	8.967	0.16	371	0.129	0.1918	5.2	tests performed														62.96	2872934	104.871
ALB	Europe	Albania	2020/7/7	3038	74	71.857	81	2	2.714	1057.46	25.758	25.012	28.194	0.696	0.945	1.14									26170	409	9.109	0.142	376	0.131	0.1911	5.2	tests performed														62.96	2872934	104.871
ALB	Europe	Albania	2020/7/8	3106	68	75.143	83	2	2.571	1081.12	23.669	26.155	28.89	0.696	0.895	1.14									26567	397	9.247	0.138	395	0.137	0.1902	5.3	tests performed														62.96	2872934	104.871
ALB	Europe	Albania	2020/7/9	3188	82	75.143	83	0	2	1109.67	28.542	26.155	28.89	0	0.696	1.14									26968	401	9.387	0.14	399	0.139	0.1883	5.3	tests performed														62.96	2872934	104.871
ALB	Europe	Albania	2020/7/10	3278	90	75.143	85	2	1.857	1140.99	31.327	26.155	29.586	0.696	0.646	1.15									27388	420	9.533	0.146	408	0.142	0.1842	5.4	tests performed														62.96	2872934	104.871
ALB	Europe	Albania	2020/7/11	3371	93	78.857	89	4	2.143	1173.36	32.371	27.448	30.979	1.392	0.746	1.15									27808	420	9.679	0.146	414	0.144	0.1905	5.3	tests performed														62.96	2872934	104.871
ALB	Europe	Albania	2020/7/12	3454	83	80.143	93	4	2.429	1202.26	28.89	27.896	32.371	1.392	0.845	1.15									28228	420	9.825	0.146	418	0.145	0.1917	5.2	tests performed														62.96	2872934	104.871
ALB	Europe	Albania	2020/7/13	3571	117	86.714	95	2	2.286	1242.98	40.725	30.183	33.067	0.696	0.796	1.15									28813	585	10.029	0.204	436	0.152	0.1989	5	tests performed														62.96	2872934	104.871
ALB	Europe	Albania	2020/7/14	3667	96	89.857	97	2	2.286	1276.4	33.415	31.277	33.763	0.696	0.796	1.13									29264	451	10.186	0.157	442	0.154	0.2033	4.9	tests performed														62.96	2872934	104.871
ALB	Europe	Albania	2020/7/15	3752	85	92.286	101	4	2.571	1305.98	29.586	32.122	35.156	1.392	0.895	1.12									29625	361	10.312	0.126	437	0.152	0.2112	4.7	tests performed														62.96	2872934	104.871
ALB	Europe	Albania	2020/7/16	3851	99	94.714	104	3	3	1340.44	34.46	32.968	36.2	1.044	1.044	1.1									30050	425	10.46	0.148	440	0.153	0.2153	4.6	tests performed														62.96	2872934	104.871
ALB	Europe	Albania	2020/7/17	3906	55	89.714	107	3	3.143	1359.59	19.144	31.227	37.244	1.044	1.094	1.09									30481	431	10.61	0.15	442	0.154	0.203	4.9	tests performed														62.96	2872934	104.871
ALB	Europe	Albania	2020/7/18	4008	102	91	111	4	3.143	1395.09	35.504	31.675	38.636	1.392	1.094	1.1									30982	501	10.784	0.174	453	0.158	0.2009	5	tests performed														62.96	2872934	104.871
ALB	Europe	Albania	2020/7/19	4090	82	90.857	112	1	2.714	1423.63	28.542	31.625	38.985	0.348	0.945	1.09									31313	331	10.899	0.115	441	0.154	0.206	4.9	tests performed														62.96	2872934	104.871
ALB	Europe	Albania	2020/7/20	4171	81	85.714	113	1	2.571	1451.83	28.194	29.835	39.333	0.348	0.895	1.09									31580	267	10.992	0.093	395	0.137	0.217	4.6	tests performed														62.96	2872934	104.871
ALB	Europe	Albania	2020/7/21	4290	119	89	117	4	2.857	1493.25	41.421	30.979	40.725	1.392	0.995	1.1									32062	482	11.16	0.168	400	0.139	0.2225	4.5	tests performed														62.96	2872934	104.871
ALB	Europe	Albania	2020/7/22	4358	68	86.571	120	3	2.714	1516.92	23.669	30.133	41.769	1.044	0.945	1.09									32558	496	11.333	0.173	419	0.146	0.2066	4.8	tests performed														62.96	2872934	104.871
ALB	Europe	Albania	2020/7/23	4466	108	87.857	123	3	2.714	1554.51	37.592	30.581	42.813	1.044	0.945	1.1									33035	477	11.499	0.166	426	0.148	0.2062	4.8	tests performed														62.96	2872934	104.871
ALB	Europe	Albania	2020/7/24	4570	104	94.857	128	5	3	1590.71	36.2	33.018	44.554	1.74	1.044	1.1									33599	564	11.695	0.196	445	0.155	0.2132	4.7	tests performed														62.96	2872934	104.871
ALB	Europe	Albania	2020/7/25	4637	67	89.857	134	6	3.286	1614.03	23.321	31.277	46.642	2.088	1.144	1.11									33903	304	11.801	0.106	417	0.145	0.2155	4.6	tests performed														62.96	2872934	104.871
ALB	Europe	Albania	2020/7/26	4763	126	96.143	138	4	3.714	1657.89	43.858	33.465	48.035	1.392	1.293	1.12									34407	504	11.976	0.175	442	0.154	0.2175	4.6	tests performed														62.96	2872934	104.871
ALB	Europe	Albania	2020/7/27	4880	117	101.286	144	6	4.429	1698.61	40.725	35.255	50.123	2.088	1.541	1.12									34907	500	12.15	0.174	475	0.165	0.2132	4.7	tests performed														62.96	2872934	104.871
ALB	Europe	Albania	2020/7/28	4997	117	101	148	4	4.429	1739.34	40.725	35.156	51.515	1.392	1.541	1.11									35414	507	12.327	0.176	479	0.167	0.2109	4.7	tests performed														62.96	2872934	104.871
ALB	Europe	Albania	2020/7/29	5105	108	106.714	150	2	4.286	1776.93	37.592	37.145	52.211	0.696	1.492	1.11									35916	502	12.502	0.175	480	0.167	0.2223	4.5	tests performed														62.96	2872934	104.871
ALB	Europe	Albania	2020/7/30	5197	92	104.429	154	4	4.429	1808.95	32.023	36.349	53.604	1.392	1.541	1.1									36423	507	12.678	0.176	484	0.168	0.2158	4.6	tests performed														62.96	2872934	104.871
ALB	Europe	Albania	2020/7/31	5276	79	100.857	157	3	4.143	1836.45	27.498	35.106	54.648	1.044	1.442	1.1									36923	500	12.852	0.174	475	0.165	0.2123	4.7	tests performed														62.96	2872934	104.871
ALB	Europe	Albania	2020/8/1	5396	120	108.429	161	4	3.857	1878.22	41.769	37.741	56.04	1.392	1.343	1.11									37433	510	13.03	0.178	504	0.175	0.2151	4.6	tests performed														62.96	2872934	104.871
ALB	Europe	Albania	2020/8/2	5519	123	108	166	5	4	1921.03	42.813	37.592	57.781	1.74	1.392	1.12									37907	474	13.195	0.165	500	0.174	0.216	4.6	tests performed														62.96	2872934	104.871
ALB	Europe	Albania	2020/8/3	5620	101	105.714	172	6	4	1956.19	35.156	36.797	59.869	2.088	1.392	1.12									38381	474	13.36	0.165	496	0.173	0.2131	4.7	tests performed														62.96	2872934	104.871
ALB	Europe	Albania	2020/8/4	5750	130	107.571	176	4	4	2001.44	45.25	37.443	61.261	1.392	1.392	1.13									38927	546	13.55	0.19	502	0.175	0.2143	4.7	tests performed														62.96	2872934	104.871
ALB	Europe	Albania	2020/8/5	5889	139	112	182	6	4.571	2049.82	48.383	38.985	63.35	2.088	1.591	1.13									39488	561	13.745	0.195	510	0.178	0.2196	4.6	tests performed														62.96	2872934	104.871
ALB	Europe	Albania	2020/8/6	6016	127	117	188	6	4.857	2094.03	44.206	40.725	65.438	2.088	1.691	1.13									40019	531	13.93	0.185	514	0.179	0.2276	4.4	tests performed														62.96	2872934	104.871
ALB	Europe	Albania	2020/8/7	6151	135	125	189	1	4.571	2141.02	46.99	43.51	65.786	0.348	1.591	1.13									40605	586	14.134	0.204	526	0.183	0.2376	4.2	tests performed														57.41	2872934	104.871
ALB	Europe	Albania	2020/8/8	6275	124	125.571	193	4	4.571	2184.18	43.161	43.708	67.179	1.392	1.591	1.12									41105	500	14.308	0.174	525	0.183	0.2392	4.2	tests performed														57.41	2872934	104.871
ALB	Europe	Albania	2020/8/9	6411	136	127.429	199	6	4.714	2231.52	47.338	44.355	69.267	2.088	1.641	1.12									41666	561	14.503	0.195	537	0.187	0.2373	4.2	tests performed														57.41	2872934	104.871
ALB	Europe	Albania	2020/8/10	6536	125	130.857	200	1	4	2275.03	43.51	45.548	69.615	0.348	1.392	1.11									42172	506	14.679	0.176	542	0.189	0.2414	4.1	tests performed														57.41	2872934	104.871
ALB	Europe	Albania	2020/8/11	6676	140	132.286	205	5	4.143	2323.76	48.731	46.046	71.356	1.74	1.442	1.11									42775	603	14.889	0.21	550	0.191	0.2405	4.2	tests performed														57.41	2872934	104.871
ALB	Europe	Albania	2020/8/12	6817	141	132.571	208	3	3.714	2372.84	49.079	46.145	72.4	1.044	1.293	1.11									43400	625	15.107	0.218	559	0.195	0.2372	4.2	tests performed														57.41	2872934	104.871
ALB	Europe	Albania	2020/8/13	6971	154	136.429	213	5	3.571	2426.44	53.604	47.488	74.14	1.74	1.243	1.1									44043	643	15.33	0.224	575	0.2	0.2373	4.2	tests performed														57.41	2872934	104.871
ALB	Europe	Albania	2020/8/14	7117	146	138	219	6	4.286	2477.26	50.819	48.035	76.229	2.088	1.492	1.1									44682	639	15.553	0.222	582	0.203	0.2371	4.2	tests performed														57.41	2872934	104.871
ALB	Europe	Albania	2020/8/15	7260	143	140.714	225	6	4.571	2527.03	49.775	48.979	78.317	2.088	1.591	1.09									45332	650	15.779	0.226	604	0.21	0.233	4.3	tests performed														57.41	2872934	104.871
ALB	Europe	Albania	2020/8/16	7380	120	138.429	228	3	4.143	2568.8	41.769	48.184	79.361	1.044	1.442	1.08									45958	626	15.997	0.218	613	0.213	0.2258	4.4	tests performed														57.41	2872934	104.871
ALB	Europe	Albania	2020/8/17	7499	119	137.571	230	2	4.286	2610.22	41.421	47.885	80.058	0.696	1.492	1.07									46459	501	16.171	0.174	612	0.213	0.2248	4.4	tests performed														57.41	2872934	104.871
ALB	Europe	Albania	2020/8/18	7654	155	139.714	232	2	3.857	2664.18	53.952	48.631	80.754	0.696	1.343	1.07									47391	932	16.496	0.324	659	0.229	0.212	4.7	tests performed														57.41	2872934	104.871
ALB	Europe	Albania	2020/8/19	7812	158	142.143	234	2	3.714	2719.17	54.996	49.477	81.45	0.696	1.293	1.07									48255	864	16.796	0.301	694	0.242	0.2048	4.9	tests performed														57.41	2872934	104.871
ALB	Europe	Albania	2020/8/20	7967	155	142.286	238	4	3.571	2773.12	53.952	49.526	82.842	1.392	1.243	1.07									49102	847	17.091	0.295	723	0.252	0.1968	5.1	tests performed														57.41	2872934	104.871
ALB	Europe	Albania	2020/8/21	8119	152	143.143	240	2	3	2826.03	52.908	49.825	83.538	0.696	1.044	1.06									49966	864	17.392	0.301	755	0.263	0.1896	5.3	tests performed														57.41	2872934	104.871
ALB	Europe	Albania	2020/8/22	8275	156	145	245	5	2.857	2880.33	54.3	50.471	85.279	1.74	0.995	1.06									50803	837	17.683	0.291	782	0.272	0.1854	5.4	tests performed														57.41	2872934	104.871
ALB	Europe	Albania	2020/8/23	8427	152	149.571	250	5	3.143	2933.24	52.908	52.062	87.019	1.74	1.094	1.05									51588	785	17.957	0.273	804	0.28	0.186	5.4	tests performed														57.41	2872934	104.871
ALB	Europe	Albania	2020/8/24	8605	178	158	254	4	3.429	2995.2	61.958	54.996	88.411	1.392	1.193	1.04									52535	947	18.286	0.33	868	0.302	0.182	5.5	tests performed														57.41	2872934	104.871
ALB	Europe	Albania	2020/8/25	8759	154	157.857	259	5	3.857	3048.8	53.604	54.946	90.152	1.74	1.343	1.02									53405	870	18.589	0.303	859	0.299	0.1838	5.4	tests performed														57.41	2872934	104.871
ALB	Europe	Albania	2020/8/26	8927	168	159.286	263	4	4.143	3107.28	58.477	55.444	91.544	1.392	1.442	1									54283	878	18.895	0.306	861	0.3	0.185	5.4	tests performed														57.41	2872934	104.871
ALB	Europe	Albania	2020/8/27	9083	156	159.429	266	3	4	3161.58	54.3	55.493	92.588	1.044	1.392	0.98									55148	865	19.196	0.301	864	0.301	0.1845	5.4	tests performed														57.41	2872934	104.871
ALB	Europe	Albania	2020/8/28	9195	112	153.714	271	5	4.429	3200.56	38.985	53.504	94.329	1.74	1.541	0.96									55949	801	19.475	0.279	855	0.298	0.1798	5.6	tests performed														54.63	2872934	104.871
ALB	Europe	Albania	2020/8/29	9279	84	143.429	275	4	4.286	3229.8	29.238	49.924	95.721	1.392	1.492	0.95									56745	796	19.752	0.277	849	0.296	0.1689	5.9	tests performed														54.63	2872934	104.871
ALB	Europe	Albania	2020/8/30	9380	101	136.143	280	5	4.286	3264.96	35.156	47.388	97.461	1.74	1.492	0.95									57548	803	20.031	0.28	851	0.296	0.16	6.3	tests performed														54.63	2872934	104.871
ALB	Europe	Albania	2020/8/31	9513	133	129.714	284	4	4.286	3311.25	46.294	45.15	98.854	1.392	1.492	0.96									58368	820	20.317	0.285	833	0.29	0.1557	6.4	tests performed														54.63	2872934	104.871
ALB	Europe	Albania	2020/9/1	9606	93	121	290	6	4.429	3343.62	32.371	42.117	100.942	2.088	1.541	0.96									59180	812	20.599	0.283	825	0.287	0.1467	6.8	tests performed														54.63	2872934	104.871
ALB	Europe	Albania	2020/9/2	9728	122	114.429	296	6	4.714	3386.08	42.465	39.83	103.031	2.088	1.641	0.97									60036	856	20.897	0.298	822	0.286	0.1392	7.2	tests performed														54.63	2872934	104.871
ALB	Europe	Albania	2020/9/3	9844	116	108.714	301	5	5	3426.46	40.377	37.841	104.771	1.74	1.74	0.99									60871	835	21.188	0.291	818	0.285	0.1329	7.5	tests performed														54.63	2872934	104.871
ALB	Europe	Albania	2020/9/4	9967	123	110.286	306	5	5	3469.28	42.813	38.388	106.511	1.74	1.74	1									61728	857	21.486	0.298	826	0.288	0.1335	7.5	tests performed														54.63	2872934	104.871
ALB	Europe	Albania	2020/9/5	10102	135	117.571	312	6	5.286	3516.27	46.99	40.924	108.6	2.088	1.84	1.02									62588	860	21.785	0.299	835	0.291	0.1408	7.1	tests performed														54.63	2872934	104.871
ALB	Europe	Albania	2020/9/6	10255	153	125	316	4	5.143	3569.52	53.256	43.51	109.992	1.392	1.79	1.04									63435	847	22.08	0.295	841	0.293	0.1486	6.7	tests performed														54.63	2872934	104.871
ALB	Europe	Albania	2020/9/7	10406	151	127.571	319	3	5	3622.08	52.56	44.405	111.036	1.044	1.74	1.05									64259	824	22.367	0.287	842	0.293	0.1515	6.6	tests performed														54.63	2872934	104.871
ALB	Europe	Albania	2020/9/8	10553	147	135.286	321	2	4.429	3673.25	51.167	47.09	111.732	0.696	1.541	1.05									65089	830	22.656	0.289	844	0.294	0.1603	6.2	tests performed														54.63	2872934	104.871
ALB	Europe	Albania	2020/9/9	10704	151	139.429	322	1	3.714	3725.81	52.56	48.532	112.081	0.348	1.293	1.06									65941	852	22.952	0.297	844	0.294	0.1652	6.1	tests performed														54.63	2872934	104.871
ALB	Europe	Albania	2020/9/10	10860	156	145.143	324	2	3.286	3780.11	54.3	50.521	112.777	0.696	1.144	1.06									66811	870	23.255	0.303	849	0.296	0.171	5.8	tests performed														54.63	2872934	104.871
ALB	Europe	Albania	2020/9/11	11021	161	150.571	327	3	3	3836.15	56.04	52.41	113.821	1.044	1.044	1.06									67686	875	23.56	0.305	851	0.296	0.1769	5.7	tests performed														54.63	2872934	104.871
ALB	Europe	Albania	2020/9/12	11185	164	154.714	330	3	2.571	3893.23	57.084	53.852	114.865	1.044	0.895	1.06									68558	872	23.863	0.304	853	0.297	0.1814	5.5	tests performed														54.63	2872934	104.871
ALB	Europe	Albania	2020/9/13	11353	168	156.857	334	4	2.571	3951.71	58.477	54.598	116.257	1.392	0.895	1.05									69435	877	24.169	0.305	857	0.298	0.183	5.5	tests performed														54.63	2872934	104.871
ALB	Europe	Albania	2020/9/14	11520	167	159.143	338	4	2.714	4009.84	58.129	55.394	117.65	1.392	0.945	1.04									70297	862	24.469	0.3	863	0.3	0.1844	5.4	tests performed														54.63	2872934	104.871
ALB	Europe	Albania	2020/9/15	11672	152	159.857	340	2	2.714	4062.75	52.908	55.642	118.346	0.696	0.945	1.02									71107	810	24.751	0.282	860	0.299	0.1859	5.4	tests performed														54.63	2872934	104.871
ALB	Europe	Albania	2020/9/16	11816	144	158.857	343	3	3	4112.87	50.123	55.294	119.39	1.044	1.044	1.01									71931	824	25.037	0.287	856	0.298	0.1856	5.4	tests performed														54.63	2872934	104.871
ALB	Europe	Albania	2020/9/17	11948	132	155.429	347	4	3.286	4158.81	45.946	54.101	120.782	1.392	1.144	1									72748	817	25.322	0.284	848	0.295	0.1833	5.5	tests performed														54.63	2872934	104.871
ALB	Europe	Albania	2020/9/18	12073	125	150.286	353	6	3.714	4202.32	43.51	52.311	122.871	2.088	1.293	0.99									73581	833	25.612	0.29	842	0.293	0.1785	5.6	tests performed														54.63	2872934	104.871
ALB	Europe	Albania	2020/9/19	12226	153	148.714	358	5	4	4255.58	53.256	51.764	124.611	1.74	1.392	0.99									74417	836	25.903	0.291	837	0.291	0.1777	5.6	tests performed														54.63	2872934	104.871
ALB	Europe	Albania	2020/9/20	12385	159	147.429	362	4	4	4310.92	55.344	51.316	126.004	1.392	1.392	0.99									75261	844	26.197	0.294	832	0.29	0.1772	5.6	tests performed														54.63	2872934	104.871
ALB	Europe	Albania	2020/9/21	12535	150	145	364	2	3.714	4363.13	52.211	50.471	126.7	0.696	1.293	0.98									76070	809	26.478	0.282	825	0.287	0.1758	5.7	tests performed														54.63	2872934	104.871
ALB	Europe	Albania	2020/9/22	12666	131	142	367	3	3.857	4408.73	45.598	49.427	127.744	1.044	1.343	0.98									76895	825	26.765	0.287	827	0.288	0.1717	5.8	tests performed														54.63	2872934	104.871
ALB	Europe	Albania	2020/9/23	12787	121	138.714	370	3	3.857	4450.85	42.117	48.283	128.788	1.044	1.343	0.97									77782	887	27.074	0.309	836	0.291	0.1659	6	tests performed														54.63	2872934	104.871
ALB	Europe	Albania	2020/9/24	12921	134	139	370	0	3.286	4497.49	46.642	48.383	128.788	0	1.144	0.97									78634	852	27.371	0.297	841	0.293	0.1653	6.1	tests performed														54.63	2872934	104.871
ALB	Europe	Albania	2020/9/25	13045	124	138.857	373	3	2.857	4540.65	43.161	48.333	129.832	1.044	0.995	0.97									79442	808	27.652	0.281	837	0.291	0.1659	6	tests performed														54.63	2872934	104.871
ALB	Europe	Albania	2020/9/26	13153	108	132.429	375	2	2.429	4578.25	37.592	46.095	130.529	0.696	0.845	0.98									80253	811	27.934	0.282	834	0.29	0.1588	6.3	tests performed														54.63	2872934	104.871
ALB	Europe	Albania	2020/9/27	13259	106	124.857	377	2	2.143	4615.14	36.896	43.46	131.225	0.696	0.746	0.99									81085	832	28.224	0.29	832	0.29	0.1501	6.7	tests performed														54.63	2872934	104.871
ALB	Europe	Albania	2020/9/28	13391	132	122.286	380	3	2.286	4661.09	45.946	42.565	132.269	1.044	0.796	1									81909	824	28.511	0.287	834	0.29	0.1466	6.8	tests performed														54.63	2872934	104.871
ALB	Europe	Albania	2020/9/29	13518	127	121.714	384	4	2.429	4705.29	44.206	42.366	133.661	1.392	0.845	1.02									82729	820	28.796	0.285	833	0.29	0.1461	6.8	tests performed														54.63	2872934	104.871
ALB	Europe	Albania	2020/9/30	13649	131	123.143	387	3	2.429	4750.89	45.598	42.863	134.705	1.044	0.845	1.04									83571	842	29.089	0.293	827	0.288	0.1489	6.7	tests performed														54.63	2872934	104.871
ALB	Europe	Albania	2020/10/1	13806	157	126.429	388	1	2.571	4805.54	54.648	44.007	135.054	0.348	0.895	1.06									84584	1013	29.442	0.353	850	0.296	0.1487	6.7	tests performed														54.63	2872934	104.871
ALB	Europe	Albania	2020/10/2	13965	159	131.429	389	1	2.286	4860.88	55.344	45.747	135.402	0.348	0.796	1.07									85669	1085	29.819	0.378	890	0.31	0.1477	6.8	tests performed														54.63	2872934	104.871
ALB	Europe	Albania	2020/10/3	14117	152	137.714	392	3	2.429	4913.79	52.908	47.935	136.446	1.044	0.845	1.08									86677	1008	30.17	0.351	918	0.32	0.15	6.7	tests performed														54.63	2872934	104.871
ALB	Europe	Albania	2020/10/4	14266	149	143.857	396	4	2.714	4965.65	51.863	50.073	137.838	1.392	0.945	1.09									87640	963	30.505	0.335	936	0.326	0.1537	6.5	tests performed														54.63	2872934	104.871
ALB	Europe	Albania	2020/10/5	14410	144	145.571	400	4	2.857	5015.78	50.123	50.67	139.23	1.392	0.995	1.1									88552	912	30.823	0.317	949	0.33	0.1534	6.5	tests performed														54.63	2872934	104.871
ALB	Europe	Albania	2020/10/6	14568	158	150	403	3	2.714	5070.77	54.996	52.211	140.275	1.044	0.945	1.11									89457	905	31.138	0.315	961	0.335	0.1561	6.4	tests performed														54.63	2872934	104.871
ALB	Europe	Albania	2020/10/7	14730	162	154.429	407	4	2.857	5127.16	56.388	53.753	141.667	1.392	0.995	1.12									90371	914	31.456	0.318	971	0.338	0.159	6.3	tests performed														54.63	2872934	104.871
ALB	Europe	Albania	2020/10/8	14899	169	156.143	411	4	3.286	5185.99	58.825	54.35	143.059	1.392	1.144	1.13									91342	971	31.794	0.338	965	0.336	0.1618	6.2	tests performed														54.63	2872934	104.871
ALB	Europe	Albania	2020/10/9	15066	167	157.286	413	2	3.429	5244.12	58.129	54.747	143.755	0.696	1.193	1.14									92274	932	32.118	0.324	944	0.329	0.1666	6	tests performed														54.63	2872934	104.871
ALB	Europe	Albania	2020/10/10	15231	165	159.143	416	3	3.429	5301.55	57.433	55.394	144.8	1.044	1.193	1.16									93234	960	32.453	0.334	937	0.326	0.1698	5.9	tests performed														54.63	2872934	104.871
ALB	Europe	Albania	2020/10/11	15399	168	161.857	420	4	3.429	5360.03	58.477	56.339	146.192	1.392	1.193	1.17									94177	943	32.781	0.328	934	0.325	0.1733	5.8	tests performed														54.63	2872934	104.871
ALB	Europe	Albania	2020/10/12	15570	171	165.714	424	4	3.429	5419.55	59.521	57.681	147.584	1.392	1.193	1.19									95129	952	33.112	0.331	940	0.327	0.1763	5.7	tests performed														54.63	2872934	104.871
ALB	Europe	Albania	2020/10/13	15752	182	169.143	429	5	3.714	5482.9	63.35	58.875	149.325	1.74	1.293	1.21									96184	1055	33.479	0.367	961	0.335	0.176	5.7	tests performed														54.63	2872934	104.871
ALB	Europe	Albania	2020/10/14	15955	203	175	434	5	3.857	5553.56	70.659	60.913	151.065	1.74	1.343	1.23									97535	1351	33.95	0.47	1023	0.356	0.1711	5.8	tests performed														54.63	2872934	104.871
ALB	Europe	Albania	2020/10/15	16212	257	187.571	439	5	4	5643.01	89.456	65.289	152.805	1.74	1.392	1.25									98933	1398	34.436	0.487	1084	0.377	0.173	5.8	tests performed														54.63	2872934	104.871
ALB	Europe	Albania	2020/10/16	16501	289	205	443	4	4.286	5743.61	100.594	71.356	154.198	1.392	1.492	1.26									100335	1402	34.924	0.488	1152	0.401	0.178	5.6	tests performed														54.63	2872934	104.871
ALB	Europe	Albania	2020/10/17	16774	273	220.429	448	5	4.571	5838.63	95.025	76.726	155.938	1.74	1.591	1.27									101624	1289	35.373	0.449	1199	0.417	0.1838	5.4	tests performed														54.63	2872934	104.871
ALB	Europe	Albania	2020/10/18	17055	281	236.571	451	3	4.429	5936.44	97.809	82.345	156.982	1.044	1.541	1.26									102900	1276	35.817	0.444	1246	0.434	0.1899	5.3	tests performed														54.63	2872934	104.871
ALB	Europe	Albania	2020/10/19	17350	295	254.286	454	3	4.286	6039.12	102.682	88.511	158.027	1.044	1.492	1.25									104313	1413	36.309	0.492	1312	0.457	0.1938	5.2	tests performed														54.63	2872934	104.871
ALB	Europe	Albania	2020/10/20	17651	301	271.286	458	4	4.143	6143.89	104.771	94.428	159.419	1.392	1.442	1.24									105720	1407	36.799	0.49	1362	0.474	0.1992	5	tests performed														54.63	2872934	104.871
ALB	Europe	Albania	2020/10/21	17948	297	284.714	462	4	4	6247.27	103.379	99.102	160.811	1.392	1.392	1.23									107095	1375	37.277	0.479	1366	0.475	0.2084	4.8	tests performed														54.63	2872934	104.871
ALB	Europe	Albania	2020/10/22	18250	302	291.143	465	3	3.714	6352.39	105.119	101.34	161.855	1.044	1.293	1.22									108500	1405	37.766	0.489	1367	0.476	0.213	4.7	tests performed														54.63	2872934	104.871
ALB	Europe	Albania	2020/10/23	18556	306	293.571	469	4	3.714	6458.9	106.511	102.185	163.248	1.392	1.293	1.2									109912	1412	38.258	0.491	1368	0.476	0.2146	4.7	tests performed														54.63	2872934	104.871
ALB	Europe	Albania	2020/10/24	18858	302	297.714	473	4	3.571	6564.02	105.119	103.627	164.64	1.392	1.243	1.19									111241	1329	38.72	0.463	1374	0.478	0.2167	4.6	tests performed														54.63	2872934	104.871
ALB	Europe	Albania	2020/10/25	19157	299	300.286	477	4	3.714	6668.1	104.075	104.522	166.032	1.392	1.293	1.18									112556	1315	39.178	0.458	1379	0.48	0.2178	4.6	tests performed														54.63	2872934	104.871
ALB	Europe	Albania	2020/10/26	19445	288	299.286	480	3	3.714	6768.34	100.246	104.174	167.077	1.044	1.293	1.17									113860	1304	39.632	0.454	1364	0.475	0.2194	4.6	tests performed														54.63	2872934	104.871
ALB	Europe	Albania	2020/10/27	19729	284	296.857	487	7	4.143	6867.2	98.854	103.329	169.513	2.437	1.442	1.16									115138	1278	40.077	0.445	1345	0.468	0.2207	4.5	tests performed														54.63	2872934	104.871
ALB	Europe	Albania	2020/10/28	20040	311	298.857	493	6	4.429	6975.45	108.252	104.025	171.602	2.088	1.541	1.15									116535	1397	40.563	0.486	1349	0.47	0.2215	4.5	tests performed														54.63	2872934	104.871
ALB	Europe	Albania	2020/10/29	20315	275	295	499	6	4.857	7071.17	95.721	102.682	173.69	2.088	1.691	1.15									117957	1422	41.058	0.495	1351	0.47	0.2184	4.6	tests performed														54.63	2872934	104.871
ALB	Europe	Albania	2020/10/30	20634	319	296.857	502	3	4.714	7182.21	111.036	103.329	174.734	1.044	1.641	1.16									119491	1534	41.592	0.534	1368	0.476	0.217	4.6	tests performed														54.63	2872934	104.871
ALB	Europe	Albania	2020/10/31	20875	241	288.143	509	7	5.143	7266.09	83.886	100.296	177.171	2.437	1.79	1.16									120751	1260	42.031	0.439	1359	0.473	0.212	4.7	tests performed														54.63	2872934	104.871
ALB	Europe	Albania	2020/11/1	21202	327	292.143	518	9	5.857	7379.91	113.821	101.688	180.303	3.133	2.039	1.18									122223	1472	42.543	0.512	1381	0.481	0.2115	4.7	tests performed														50.93	2872934	104.871
ALB	Europe	Albania	2020/11/2	21523	321	296.857	527	9	6.714	7491.64	111.732	103.329	183.436	3.133	2.337	1.2									123669	1446	43.046	0.503	1401	0.488	0.2119	4.7	tests performed														50.93	2872934	104.871
ALB	Europe	Albania	2020/11/3	21904	381	310.714	532	5	6.429	7624.26	132.617	108.152	185.177	1.74	2.238	1.21									125353	1684	43.632	0.586	1459	0.508	0.213	4.7	tests performed														50.93	2872934	104.871
ALB	Europe	Albania	2020/11/4	22300	396	322.857	536	4	6.143	7762.1	137.838	112.379	186.569	1.392	2.138	1.23									127078	1725	44.233	0.6	1506	0.524	0.2144	4.7	tests performed														50.93	2872934	104.871
ALB	Europe	Albania	2020/11/5	22721	421	343.714	543	7	6.286	7908.64	146.54	119.639	189.005	2.437	2.188	1.24									128822	1744	44.84	0.607	1552	0.54	0.2215	4.5	tests performed														50.93	2872934	104.871
ALB	Europe	Albania	2020/11/6	23210	489	368	549	6	6.714	8078.85	170.209	128.092	191.094	2.088	2.337	1.25									130776	1954	45.52	0.68	1612	0.561	0.2283	4.4	tests performed														50.93	2872934	104.871
ALB	Europe	Albania	2020/11/7	23705	495	404.286	557	8	6.857	8251.15	172.298	140.722	193.878	2.785	2.387	1.26									132703	1927	46.191	0.671	1707	0.594	0.2368	4.2	tests performed														50.93	2872934	104.871
ALB	Europe	Albania	2020/11/8	24206	501	429.143	559	2	5.857	8425.53	174.386	149.374	194.575	0.696	2.039	1.26									134645	1942	46.867	0.676	1775	0.618	0.2418	4.1	tests performed														50.93	2872934	104.871
ALB	Europe	Albania	2020/11/9	24731	525	458.286	571	12	6.286	8608.27	182.74	159.518	198.752	4.177	2.188	1.25									136612	1967	47.551	0.685	1849	0.644	0.2479	4	tests performed														50.93	2872934	104.871
ALB	Europe	Albania	2020/11/10	25294	563	484.286	579	8	6.714	8804.24	195.967	168.568	201.536	2.785	2.337	1.24									138351	1739	48.157	0.605	1857	0.646	0.2608	3.8	tests performed														50.93	2872934	104.871
ALB	Europe	Albania	2020/11/11	25801	507	500.143	590	11	7.714	8980.71	176.475	174.088	205.365	3.829	2.685	1.23									140215	1864	48.806	0.649	1877	0.653	0.2665	3.8	tests performed														50.93	2872934	104.871
ALB	Europe	Albania	2020/11/12	26211	410	498.571	598	8	7.857	9123.43	142.711	173.541	208.15	2.785	2.735	1.22									141774	1559	49.348	0.543	1850	0.644	0.2695	3.7	tests performed														65.74	2872934	104.871
ALB	Europe	Albania	2020/11/13	26701	490	498.714	605	7	8	9293.98	170.557	173.591	210.586	2.437	2.785	1.22									143825	2051	50.062	0.714	1864	0.649	0.2676	3.7	tests performed														65.74	2872934	104.871
ALB	Europe	Albania	2020/11/14	27233	532	504	612	7	7.857	9479.16	185.177	175.43	213.023	2.437	2.735	1.22									145880	2055	50.777	0.715	1882	0.655	0.2678	3.7	tests performed														65.74	2872934	104.871
ALB	Europe	Albania	2020/11/15	27830	597	517.714	623	11	9.143	9686.96	207.802	180.204	216.851	3.829	3.182	1.23									147986	2106	51.51	0.733	1906	0.663	0.2716	3.7	tests performed														65.74	2872934	104.871
ALB	Europe	Albania	2020/11/16	28432	602	528.714	631	8	8.571	9896.5	209.542	184.033	219.636	2.785	2.984	1.23									150072	2086	52.236	0.726	1923	0.669	0.2749	3.6	tests performed														65.74	2872934	104.871
ALB	Europe	Albania	2020/11/17	29126	694	547.429	637	6	8.286	10138.1	241.565	190.547	221.725	2.088	2.884	1.23									152209	2137	52.98	0.744	1980	0.689	0.2765	3.6	tests performed														65.74	2872934	104.871
ALB	Europe	Albania	2020/11/18	29837	711	576.571	646	9	8	10385.5	247.482	200.691	224.857	3.133	2.785	1.23									154326	2117	53.717	0.737	2016	0.702	0.286	3.5	tests performed														65.74	2872934	104.871
ALB	Europe	Albania	2020/11/19	30623	786	630.286	657	11	8.429	10659.1	273.588	219.387	228.686	3.829	2.934	1.22									156478	2152	54.466	0.749	2101	0.731	0.3	3.3	tests performed														65.74	2872934	104.871
ALB	Europe	Albania	2020/11/20	31459	836	679.714	672	15	9.571	10950.1	290.992	236.592	233.907	5.221	3.332	1.21									158676	2198	55.231	0.765	2122	0.739	0.3203	3.1	tests performed														65.74	2872934	104.871
ALB	Europe	Albania	2020/11/21	32196	737	709	685	13	10.429	11206.7	256.532	246.786	238.432	4.525	3.63	1.18									160618	1942	55.907	0.676	2105	0.733	0.3368	3	tests performed														65.74	2872934	104.871
ALB	Europe	Albania	2020/11/22	32761	565	704.429	699	14	10.857	11403.3	196.663	245.195	243.305	4.873	3.779	1.16									162245	1627	56.474	0.566	2037	0.709	0.3458	2.9	tests performed														65.74	2872934	104.871
ALB	Europe	Albania	2020/11/23	33556	795	732	716	17	12.143	11680	276.721	254.792	249.223	5.917	4.227	1.15									164277	2032	57.181	0.707	2029	0.706	0.3608	2.8	tests performed														65.74	2872934	104.871
ALB	Europe	Albania	2020/11/24	34300	744	739.143	735	19	14	11939	258.969	257.278	255.836	6.613	4.873	1.13									166372	2095	57.91	0.729	2023	0.704	0.3654	2.7	tests performed														65.74	2872934	104.871
ALB	Europe	Albania	2020/11/25	34944	644	729.571	743	8	13.857	12163.2	224.161	253.946	258.621	2.785	4.823	1.11									168099	1727	58.511	0.601	1968	0.685	0.3707	2.7	tests performed														65.74	2872934	104.871
ALB	Europe	Albania	2020/11/26	35600	656	711	753	10	13.714	12391.5	228.338	247.482	262.101	3.481	4.774	1.1									169876	1777	59.13	0.619	1914	0.666	0.3715	2.7	tests performed														65.74	2872934	104.871
ALB	Europe	Albania	2020/11/27	36245	645	683.714	771	18	14.143	12616	224.509	237.985	268.367	6.265	4.923	1.09									171654	1778	59.749	0.619	1854	0.645	0.3688	2.7	tests performed														65.74	2872934	104.871
ALB	Europe	Albania	2020/11/28	36790	545	656.286	787	16	14.571	12805.7	189.702	228.437	273.936	5.569	5.072	1.08									173070	1416	60.242	0.493	1779	0.619	0.3689	2.7	tests performed														65.74	2872934	104.871
ALB	Europe	Albania	2020/11/29	37625	835	694.857	798	11	14.143	13096.4	290.644	241.863	277.765	3.829	4.923	1.09									175190	2120	60.979	0.738	1849	0.644	0.3758	2.7	tests performed														65.74	2872934	104.871
ALB	Europe	Albania	2020/11/30	38182	557	660.857	810	12	13.429	13290.2	193.878	230.029	281.942	4.177	4.674	1.08									177138	1948	61.658	0.678	1837	0.639	0.3597	2.8	tests performed														65.74	2872934	104.871
ALB	Europe	Albania	2020/12/1	39014	832	673.429	822	12	12.429	13579.8	289.599	234.404	286.119	4.177	4.326	1.08									178840	1702	62.25	0.592	1781	0.62	0.3781	2.6	tests performed														65.74	2872934	104.871
ALB	Europe	Albania	2020/12/2	39719	705	682.143	839	17	13.714	13825.2	245.394	237.438	292.036	5.917	4.774	1.08									180670	1830	62.887	0.637	1796	0.625	0.3798	2.6	tests performed														65.74	2872934	104.871
ALB	Europe	Albania	2020/12/3	40501	782	700.143	852	13	14.143	14097.4	272.196	243.703	296.561	4.525	4.923	1.08									182795	2125	63.627	0.74	1846	0.643	0.3793	2.6	tests performed														65.74	2872934	104.871
ALB	Europe	Albania	2020/12/4	41302	801	722.429	870	18	14.143	14376.2	278.809	251.46	302.826	6.265	4.923	1.08									184710	1915	64.293	0.667	1865	0.649	0.3874	2.6	tests performed														65.74	2872934	104.871
ALB	Europe	Albania	2020/12/5	42148	846	765.429	889	19	14.571	14670.7	294.472	266.427	309.44	6.613	5.072	1.07									186561	1851	64.937	0.644	1927	0.671	0.3972	2.5	tests performed														65.74	2872934	104.871
ALB	Europe	Albania	2020/12/6	42988	840	766.143	905	16	15.286	14963.1	292.384	266.676	315.009	5.569	5.321	1.06									188624	2063	65.656	0.718	1919	0.668	0.3992	2.5	tests performed														65.74	2872934	104.871
ALB	Europe	Albania	2020/12/7	43683	695	785.857	922	17	16	15205	241.913	273.538	320.926	5.917	5.569	1.05									190587	1963	66.339	0.683	1921	0.669	0.4091	2.4	tests performed														65.74	2872934	104.871
ALB	Europe	Albania	2020/12/8	44436	753	774.571	936	14	16.286	15467.1	262.101	269.61	325.799	4.873	5.669	1.04									193119	2532	67.22	0.881	2040	0.71	0.3797	2.6	tests performed														65.74	2872934	104.871
ALB	Europe	Albania	2020/12/9	45188	752	781.286	951	15	16	15728.9	261.753	271.947	331.02	5.221	5.569	1.03									195739	2620	68.132	0.912	2153	0.749	0.3629	2.8	tests performed														65.74	2872934	104.871
ALB	Europe	Albania	2020/12/10	46061	873	794.286	965	14	16.143	16032.7	303.871	276.472	335.894	4.873	5.619	1.02									198453	2714	69.077	0.945	2237	0.779	0.3551	2.8	tests performed														65.74	2872934	104.871
ALB	Europe	Albania	2020/12/11	46863	802	794.429	977	12	15.286	16311.9	279.157	276.522	340.07	4.177	5.321	1.01									201057	2604	69.983	0.906	2335	0.813	0.3402	2.9	tests performed														65.74	2872934	104.871
ALB	Europe	Albania	2020/12/12	47742	879	799.143	989	12	14.286	16617.9	305.959	278.163	344.247	4.177	4.973	1									203791	2734	70.935	0.952	2461	0.857	0.3247	3.1	tests performed														65.74	2872934	104.871
ALB	Europe	Albania	2020/12/13	48530	788	791.714	1003	14	14	16892.1	274.284	275.577	349.12	4.873	4.873	0.98									206292	2501	71.805	0.871	2524	0.879	0.3137	3.2	tests performed														65.74	2872934	104.871
ALB	Europe	Albania	2020/12/14	49191	661	786.857	1016	13	13.429	17122.2	230.078	273.886	353.645	4.525	4.674	0.96									208400	2108	72.539	0.734	2545	0.886	0.3092	3.2	tests performed														65.74	2872934	104.871
ALB	Europe	Albania	2020/12/15	50000	809	794.857	1028	12	13.143	17403.8	281.594	276.671	357.822	4.177	4.575	0.94									211111	2711	73.483	0.944	2570	0.895	0.3093	3.2	tests performed														65.74	2872934	104.871
ALB	Europe	Albania	2020/12/16	50637	637	778.429	1040	12	12.714	17625.5	221.725	270.952	361.999	4.177	4.426	0.92									213768	2657	74.408	0.925	2576	0.897	0.3022	3.3	tests performed														65.74	2872934	104.871
ALB	Europe	Albania	2020/12/17	51424	787	766.143	1055	15	12.857	17899.5	273.936	266.676	367.22	5.221	4.475	0.9									216513	2745	75.363	0.955	2580	0.898	0.297	3.4	tests performed														65.74	2872934	104.871
ALB	Europe	Albania	2020/12/18	52004	580	734.429	1066	11	12.714	18101.4	201.884	255.637	371.049	3.829	4.426	0.88									219128	2615	76.273	0.91	2582	0.899	0.2844	3.5	tests performed														65.74	2872934	104.871
ALB	Europe	Albania	2020/12/19	52542	538	685.714	1074	8	12.143	18288.6	187.265	238.681	373.834	2.785	4.227	0.87									221404	2276	77.065	0.792	2516	0.876	0.2725	3.7	tests performed														65.74	2872934	104.871
ALB	Europe	Albania	2020/12/20	53003	461	639	1088	14	12.143	18449.1	160.463	222.421	378.707	4.873	4.227	0.85									223331	1927	77.736	0.671	2434	0.847	0.2625	3.8	tests performed														54.63	2872934	104.871
ALB	Europe	Albania	2020/12/21	53425	422	604.857	1098	10	11.714	18596	146.888	210.536	382.188	3.481	4.077	0.85									225239	1908	78.4	0.664	2406	0.837	0.2514	4	tests performed														60.19	2872934	104.871
ALB	Europe	Albania	2020/12/22	53814	389	544.857	1111	13	11.857	18731.4	135.402	189.652	386.713	4.525	4.127	0.84									227659	2420	79.243	0.842	2364	0.823	0.2305	4.3	tests performed														60.19	2872934	104.871
ALB	Europe	Albania	2020/12/23	54317	503	525.714	1117	6	11	18906.5	175.082	182.989	388.801	2.088	3.829	0.85									229869	2210	80.012	0.769	2300	0.801	0.2286	4.4	tests performed														60.19	2872934	104.871
ALB	Europe	Albania	2020/12/24	54827	510	486.143	1125	8	10	19084	177.519	169.215	391.586	2.785	3.481	0.86									232067	2198	80.777	0.765	2222	0.773	0.2188	4.6	tests performed														56.48	2872934	104.871
ALB	Europe	Albania	2020/12/25	55380	553	482.286	1134	9	9.714	19276.5	192.486	167.872	394.718	3.133	3.381	0.87									234251	2184	81.537	0.76	2160	0.752	0.2233	4.5	tests performed														56.48	2872934	104.871
ALB	Europe	Albania	2020/12/26	55755	375	459	1143	9	9.857	19407	130.529	159.767	397.851	3.133	3.431	0.87									236140	1889	82.195	0.658	2105	0.733	0.2181	4.6	tests performed														56.48	2872934	104.871
ALB	Europe	Albania	2020/12/27	56254	499	464.429	1153	10	9.286	19580.7	173.69	161.657	401.332	3.481	3.232	0.89									238305	2165	82.948	0.754	2139	0.745	0.2171	4.6	tests performed														56.48	2872934	104.871
ALB	Europe	Albania	2020/12/28	56572	318	449.571	1164	11	9.429	19691.4	110.688	156.485	405.161	3.829	3.282	0.9									239813	1508	83.473	0.525	2082	0.725	0.2159	4.6	tests performed														56.48	2872934	104.871
ALB	Europe	Albania	2020/12/29	57146	574	476	1170	6	8.429	19891.2	199.796	165.684	407.249	2.088	2.934	0.92									242495	2682	84.407	0.934	2119	0.738	0.2246	4.5	tests performed														56.48	2872934	104.871
ALB	Europe	Albania	2020/12/30	57727	581	487.143	1174	4	8.143	20093.4	202.232	169.563	408.641	1.392	2.834	0.93									245176	2681	85.34	0.933	2187	0.761	0.2227	4.5	tests performed														56.48	2872934	104.871
ALB	Europe	Albania	2020/12/31	58316	589	498.429	1181	7	8	20298.4	205.017	173.491	411.078	2.437	2.785	0.94									247526	2350	86.158	0.818	2208	0.769	0.2257	4.4	tests performed														56.48	2872934	104.871
ALB	Europe	Albania	2021/1/1	58316	0	419.429	1181	0	6.714	20298.4	0	145.993	411.078	0	2.337	0.94									249384	1858	86.805	0.647	2162	0.753	0.194	5.2	tests performed														56.48	2872934	104.871
ALB	Europe	Albania	2021/1/2	58991	675	462.286	1190	9	6.714	20533.4	234.951	160.911	414.211	3.133	2.337	0.98									250409	1025	87.161	0.357	2038	0.709	0.2268	4.4	tests performed														56.48	2872934	104.871
ALB	Europe	Albania	2021/1/3	59438	447	454.857	1193	3	5.714	20689	155.59	158.325	415.255	1.044	1.989	1									252718	2309	87.965	0.804	2059	0.717	0.2209	4.5	tests performed														56.48	2872934	104.871
ALB	Europe	Albania	2021/1/4	59623	185	435.857	1199	6	5	20753.3	64.394	151.712	417.343	2.088	1.74	1.02									253999	1281	88.411	0.446	2027	0.706	0.215	4.7	tests performed														56.48	2872934	104.871
ALB	Europe	Albania	2021/1/5	60283	660	448.143	1210	11	5.714	20983.1	229.73	155.988	421.172	3.829	1.989	1.05									257423	3424	89.603	1.192	2133	0.742	0.2101	4.8	tests performed														56.48	2872934	104.871
ALB	Europe	Albania	2021/1/6	61008	725	468.714	1217	7	6.143	21235.4	252.355	163.148	423.609	2.437	2.138	1.07									261329	3906	90.962	1.36	2308	0.803	0.2031	4.9	tests performed														56.48	2872934	104.871
ALB	Europe	Albania	2021/1/7	61705	697	484.143	1223	6	6	21478	242.609	168.519	425.697	2.088	2.088	1.08									264997	3668	92.239	1.277	2496	0.869	0.194	5.2	tests performed														56.48	2872934	104.871
ALB	Europe	Albania	2021/1/8	62378	673	580.286	1230	7	7	21712.3	234.255	201.984	428.134	2.437	2.437	1.09									268924	3927	93.606	1.367	2791	0.971	0.2079	4.8	tests performed														56.48	2872934	104.871
ALB	Europe	Albania	2021/1/9	63033	655	577.429	1233	3	6.143	21940.3	227.99	200.989	429.178	1.044	2.138	1.08									273423	4499	95.172	1.566	3288	1.144	0.1756	5.7	tests performed														56.48	2872934	104.871
ALB	Europe	Albania	2021/1/10	63595	562	593.857	1241	8	6.857	22135.9	195.619	206.708	431.963	2.785	2.387	1.08									276420	2997	96.215	1.043	3386	1.179	0.1754	5.7	tests performed	0	0					0	0						56.48	2872934	104.871
ALB	Europe	Albania	2021/1/11	63971	376	621.143	1247	6	6.857	22266.8	130.877	216.205	434.051	2.088	2.387	1.07									277995	1575	96.763	0.548	3428	1.193	0.1812	5.5	tests performed						64					22	64	0.002	60.19	2872934	104.871
ALB	Europe	Albania	2021/1/12	64627	656	620.571	1252	5	6	22495.1	228.338	216.006	435.791	1.74	2.088	1.07									281722	3727	98.061	1.297	3471	1.208	0.1788	5.6	tests performed	128	128				64	0	0			22	64	0.002	60.19	2872934	104.871
ALB	Europe	Albania	2021/1/13	65334	707	618	1256	4	5.571	22741.2	246.09	215.111	437.184	1.392	1.939	1.07									285029	3307	99.212	1.151	3386	1.179	0.1825	5.5	tests performed	188	188			60	63	0.01	0.01			22	63	0.002	60.19	2872934	104.871
ALB	Europe	Albania	2021/1/14	65994	660	612.714	1261	5	5.429	22970.9	229.73	213.271	438.924	1.74	1.89	1.07									288724	3695	100.498	1.286	3390	1.18	0.1807	5.5	tests performed	266	266			78	66	0.01	0.01			23	66	0.002	60.19	2872934	104.871
ALB	Europe	Albania	2021/1/15	66635	641	608.143	1265	4	5	23194.1	223.117	211.68	440.316	1.392	1.74	1.06									292254	3530	101.727	1.229	3333	1.16	0.1825	5.5	tests performed	308	308			42	62	0.01	0.01			22	62	0.002	60.19	2872934	104.871
ALB	Europe	Albania	2021/1/16	67216	581	597.571	1270	5	5.286	23396.3	202.232	208	442.057	1.74	1.84	1.06									295283	3029	102.781	1.054	3123	1.087	0.1913	5.2	tests performed	369	369			61	62	0.01	0.01			22	62	0.002	60.19	2872934	104.871
ALB	Europe	Albania	2021/1/17	67690	474	585	1277	7	5.143	23561.3	164.988	203.625	444.493	2.437	1.79	1.06									297804	2521	103.658	0.878	3055	1.063	0.1915	5.2	tests performed	405	405			36	58	0.01	0.01			20	58	0.002	60.19	2872934	104.871
ALB	Europe	Albania	2021/1/18	67982	292	573	1281	4	4.857	23662.9	101.638	199.448	445.886	1.392	1.691	1.07									300147	2343	104.474	0.816	3165	1.102	0.181	5.5	tests performed	447	447			42	55	0.02	0.02			19	55	0.002	60.19	2872934	104.871
ALB	Europe	Albania	2021/1/19	68568	586	563	1287	6	5	23866.9	203.973	195.967	447.974	2.088	1.74	1.08									302657	2510	105.348	0.874	2991	1.041	0.1882	5.3	tests performed	483	483			36	51	0.02	0.02			18	51	0.002	60.19	2872934	104.871
ALB	Europe	Albania	2021/1/20	69238	670	557.714	1291	4	5	24100.1	233.211	194.127	449.366	1.392	1.74	1.1									305988	3331	106.507	1.159	2994	1.042	0.1863	5.4	tests performed	519	519			36	47	0.02	0.02			16	47	0.002	60.19	2872934	104.871
ALB	Europe	Albania	2021/1/21	69916	678	560.286	1296	5	5	24336.1	235.996	195.022	451.107	1.74	1.74	1.12									309076	3088	107.582	1.075	2907	1.012	0.1927	5.2	tests performed	549	549			30	40	0.02	0.02			14	40	0.001	60.19	2872934	104.871
ALB	Europe	Albania	2021/1/22	70655	739	574.286	1303	7	5.429	24593.3	257.228	199.895	453.543	2.437	1.89	1.14									312390	3314	108.736	1.154	2877	1.001	0.1996	5	tests performed						34					12	34	0.001	60.19	2872934	104.871
ALB	Europe	Albania	2021/1/23	71441	786	603.571	1310	7	5.714	24866.9	273.588	210.089	455.98	2.437	1.989	1.15									315903	3513	109.958	1.223	2946	1.025	0.2049	4.9	tests performed						26					9	26	0.001	60.19	2872934	104.871
ALB	Europe	Albania	2021/1/24	72274	833	654.857	1315	5	5.429	25156.9	289.947	227.94	457.72	1.74	1.89	1.16									319414	3511	111.18	1.222	3087	1.075	0.2121	4.7	tests performed						21					7	21	0.001	60.19	2872934	104.871
ALB	Europe	Albania	2021/1/25	72812	538	690	1324	9	6.143	25344.1	187.265	240.173	460.853	3.133	2.138	1.17									321332	1918	111.848	0.668	3026	1.053	0.228	4.4	tests performed						15					5	15	0.001	60.19	2872934	104.871
ALB	Europe	Albania	2021/1/26	73691	879	731.857	1332	8	6.429	25650.1	305.959	254.742	463.638	2.785	2.238	1.17									324937	3605	113.103	1.255	3183	1.108	0.2299	4.3	tests performed						9					3	9	0	60.19	2872934	104.871
ALB	Europe	Albania	2021/1/27	74567	876	761.286	1339	7	6.857	25955	304.915	264.985	466.074	2.437	2.387	1.17									328449	3512	114.325	1.222	3209	1.117	0.2372	4.2	tests performed						4					1	4	0	60.19	2872934	104.871
ALB	Europe	Albania	2021/1/28	75454	887	791.143	1350	11	7.714	26263.7	308.744	275.378	469.903	3.829	2.685	1.17									332340	3891	115.68	1.354	3323	1.157	0.2381	4.2	tests performed						0					0	0	0	60.19	2872934	104.871
ALB	Europe	Albania	2021/1/29	76350	896	813.571	1358	8	7.857	26575.6	311.876	283.185	472.688	2.785	2.735	1.18									336101	3761	116.989	1.309	3387	1.179	0.2402	4.2	tests performed						0					0	0	0	60.19	2872934	104.871
ALB	Europe	Albania	2021/1/30	77251	901	830	1369	11	8.429	26889.2	313.617	288.903	476.516	3.829	2.934	1.17									339965	3864	118.334	1.345	3437	1.196	0.2415	4.1	tests performed						0					0	0	0	60.19	2872934	104.871
ALB	Europe	Albania	2021/1/31	78127	876	836.143	1380	11	9.286	27194.2	304.915	291.041	480.345	3.829	3.232	1.17									343109	3144	119.428	1.094	3385	1.178	0.247	4	tests performed						0					0	0	0	60.19	2872934	104.871
ALB	Europe	Albania	2021/2/1	78992	865	882.857	1393	13	9.857	27495.2	301.086	307.302	484.87	4.525	3.431	1.17									346069	2960	120.458	1.03	3534	1.23	0.2498	4	tests performed						0					0	0	0	60.19	2872934	104.871
ALB	Europe	Albania	2021/2/2	79934	942	891.857	1398	5	9.429	27823.1	327.888	310.434	486.611	1.74	3.282	1.17									349925	3856	121.801	1.342	3570	1.243	0.2498	4	tests performed	550	549	1			0	0.02	0.02	0		0	0	0	60.19	2872934	104.871
ALB	Europe	Albania	2021/2/3	80941	1007	910.571	1404	6	9.286	28173.6	350.513	316.948	488.699	2.088	3.232	1.16									353774	3849	123.14	1.34	3618	1.259	0.2517	4	tests performed						12					4	3	0	60.19	2872934	104.871
ALB	Europe	Albania	2021/2/4	81993	1052	934.143	1418	14	9.714	28539.8	366.176	325.153	493.572	4.873	3.381	1.16									357748	3974	124.524	1.383	3630	1.264	0.2573	3.9	tests performed						24					8	6	0	60.19	2872934	104.871
ALB	Europe	Albania	2021/2/5	83082	1089	961.714	1433	15	10.714	28918.9	379.055	334.75	498.793	5.221	3.729	1.16									362018	4270	126.01	1.486	3702	1.289	0.2598	3.8	tests performed						35					12	9	0	60.19	2872934	104.871
ALB	Europe	Albania	2021/2/6	84212	1130	994.429	1446	13	11	29312.2	393.326	346.137	503.318	4.525	3.829	1.15									366557	4539	127.59	1.58	3799	1.322	0.2618	3.8	tests performed						47					16	11	0	60.19	2872934	104.871
ALB	Europe	Albania	2021/2/7	85336	1124	1029.86	1460	14	11.429	29703.4	391.238	358.469	508.191	4.873	3.978	1.14													3599	1.253	0.2862	3.5	tests performed						59					21	14	0	60.19	2872934	104.871
ALB	Europe	Albania	2021/2/8	86289	953	1042.43	1472	12	11.286	30035.1	331.717	362.845	512.368	4.177	3.928	1.13									370042	3485	128.803	1.213	3425	1.192	0.3044	3.3	tests performed						71					25	17	0.001	60.19	2872934	104.871
ALB	Europe	Albania	2021/2/9	87528	1239	1084.86	1488	16	12.857	30466.4	431.266	377.613	517.937	5.569	4.475	1.12									374604	4562	130.391	1.588	3526	1.227	0.3077	3.3	tests performed	1127	689	438			82	0.04	0.02	0.02		29	20	0.001	60.19	2872934	104.871
ALB	Europe	Albania	2021/2/10	88671	1143	1104.29	1503	15	14.143	30864.3	397.851	384.376	523.159	5.221	4.923	1.1									378687	4083	131.812	1.421	3559	1.239	0.3103	3.2	tests performed						81					28	24	0.001	60.19	2872934	104.871
ALB	Europe	Albania	2021/2/11	89776	1105	1111.86	1517	14	14.143	31248.9	384.624	387.011	528.032	4.873	4.923	1.08									382779	4092	133.236	1.424	3576	1.245	0.3109	3.2	tests performed						79					27	29	0.001	60.19	2872934	104.871
ALB	Europe	Albania	2021/2/12	90835	1059	1107.57	1531	14	14	31617.5	368.613	385.519	532.905	4.873	4.873	1.07									386761	3982	134.622	1.386	3535	1.23	0.3133	3.2	tests performed						78					27	33	0.001	60.19	2872934	104.871
ALB	Europe	Albania	2021/2/13	91987	1152	1110.71	1543	12	13.857	32018.5	400.984	386.613	537.082	4.177	4.823	1.05									390755	3994	136.013	1.39	3457	1.203	0.3213	3.1	tests performed						76					26	37	0.001	60.19	2872934	104.871
ALB	Europe	Albania	2021/2/14	93075	1088	1105.57	1555	12	13.571	32397.2	378.707	384.823	541.259	4.177	4.724	1.04									394640	3885	137.365	1.352	3763	1.31	0.2938	3.4	tests performed						75					26	42	0.001	60.19	2872934	104.871
ALB	Europe	Albania	2021/2/15	93850	775	1080.14	1567	12	13.571	32667	269.759	375.972	545.435	4.177	4.724	1.03													3788	1.319	0.2851	3.5	tests performed						73					25	46	0.002	60.19	2872934	104.871
ALB	Europe	Albania	2021/2/16	94651	801	1017.57	1582	15	13.429	32945.8	278.809	354.192	550.657	5.221	4.674	1.02									398482	3842	138.702	1.337	3411	1.187	0.2983	3.4	tests performed						72					25	50	0.002	60.19	2872934	104.871
ALB	Europe	Albania	2021/2/17	95726	1075	1007.86	1600	18	13.857	33319.9	374.182	350.811	556.922	6.265	4.823	1.02									402383	3901	140.06	1.358	3385	1.178	0.2977	3.4	tests performed	1701	1090	611			72	0.06	0.04	0.02		25	50	0.002	60.19	2872934	104.871
ALB	Europe	Albania	2021/2/18	96838	1112	1008.86	1617	17	14.286	33707	387.061	351.159	562.839	5.917	4.973	1.01									406318	3935	141.43	1.37	3363	1.171	0.3	3.3	tests performed	3049	2438	611		1348	254	0.11	0.08	0.02		88	236	0.008	60.19	2872934	104.871
ALB	Europe	Albania	2021/2/19	97909	1071	1010.57	1636	19	15	34079.8	372.79	351.756	569.453	6.613	5.221	1.01									410166	3848	142.769	1.339	3344	1.164	0.3022	3.3	tests performed	4177				1128	405	0.15				141	358	0.012	60.19	2872934	104.871
ALB	Europe	Albania	2021/2/20	99062	1153	1010.71	1653	17	15.714	34481.1	401.332	351.806	575.37	5.917	5.47	1.01									414141	3975	144.153	1.384	3341	1.163	0.3025	3.3	tests performed						516					180	481	0.017	60.19	2872934	104.871
ALB	Europe	Albania	2021/2/21	100246	1184	1024.43	1666	13	15.857	34893.2	412.122	356.579	579.895	4.525	5.519	1									418154	4013	145.549	1.397	3359	1.169	0.305	3.3	tests performed						627					218	604	0.021	60.19	2872934	104.871
ALB	Europe	Albania	2021/2/22	101285	1039	1062.14	1681	15	16.286	35254.9	361.651	369.707	585.116	5.221	5.669	0.99									421412	3258	146.683	1.134	3550	1.236	0.2992	3.3	tests performed	6728	6073	655			739	0.23	0.21	0.02		257	726	0.025	60.19	2872934	104.871
ALB	Europe	Albania	2021/2/23	102306	1021	1093.57	1696	15	16.286	35610.3	355.386	380.646	590.337	5.221	5.669	0.98									425410	3998	148.075	1.392	3847	1.339	0.2843	3.5	tests performed						891					310	1515	0.053	60.19	2872934	104.871
ALB	Europe	Albania	2021/2/24	103327	1021	1085.86	1715	19	16.429	35965.7	355.386	377.961	596.951	6.613	5.718	0.96									429307	3897	149.432	1.356	3846	1.339	0.2823	3.5	tests performed						1043					363	2305	0.08	60.19	2872934	104.871
ALB	Europe	Albania	2021/2/25	104313	986	1067.86	1736	21	17	36308.9	343.203	371.696	604.26	7.31	5.917	0.95									432998	3691	150.716	1.285	3811	1.327	0.2802	3.6	tests performed	10135					1012	0.35				352	2909	0.101	60.19	2872934	104.871
ALB	Europe	Albania	2021/2/26	105229	916	1045.71	1756	20	17.143	36627.7	318.838	363.988	611.222	6.962	5.967	0.93									436687	3689	152	1.284	3789	1.319	0.276	3.6	tests performed						1000					348	3575	0.124	60.19	2872934	104.871
ALB	Europe	Albania	2021/2/27	106215	986	1021.86	1775	19	17.429	36970.9	343.203	355.684	617.835	6.613	6.066	0.92									440644	3957	153.378	1.377	3786	1.318	0.2699	3.7	tests performed						1027					357	4242	0.148	60.19	2872934	104.871
ALB	Europe	Albania	2021/2/28	107167	952	988.714	1796	21	18.571	37302.3	331.369	344.148	625.145	7.31	6.464	0.92									444449	3805	154.702	1.324	3756	1.307	0.2632	3.8	tests performed						1054					367	4908	0.171	60.19	2872934	104.871
ALB	Europe	Albania	2021/3/1	107931	764	949.429	1816	20	19.286	37568.2	265.93	330.474	632.106	6.962	6.713	0.91									447163	2714	155.647	0.945	3679	1.281	0.2581	3.9	tests performed	14295					1081	0.5				376	5575	0.194	60.19	2872934	104.871
ALB	Europe	Albania	2021/3/2	108823	892	931	1835	19	19.857	37878.7	310.484	324.059	638.72	6.613	6.912	0.9									450532	3369	156.819	1.173	3589	1.249	0.2594	3.9	tests performed						1026					357	5575	0.194	60.19	2872934	104.871
ALB	Europe	Albania	2021/3/3	109674	851	906.714	1856	21	20.143	38174.9	296.213	315.606	646.029	7.31	7.011	0.88									453681	3149	157.916	1.096	3482	1.212	0.2604	3.8	tests performed	15793					971	0.55				338	5575	0.194	60.19	2872934	104.871
ALB	Europe	Albania	2021/3/4	110521	847	886.857	1876	20	20	38469.7	294.821	308.694	652.991	6.962	6.962	0.87									456949	3268	159.053	1.138	3422	1.191	0.2592	3.9	tests performed						927					323	5575	0.194	60.19	2872934	104.871
ALB	Europe	Albania	2021/3/5	111301	780	867.429	1897	21	20.143	38741.2	271.499	301.931	660.301	7.31	7.011	0.86									460120	3171	160.157	1.104	3348	1.165	0.2591	3.9	tests performed						897					312	5575	0.194	60.19	2872934	104.871
ALB	Europe	Albania	2021/3/6	112078	777	837.571	1918	21	20.429	39011.7	270.455	291.539	667.61	7.31	7.111	0.86									463428	3308	161.308	1.151	3255	1.133	0.2573	3.9	tests performed						867					302	5575	0.194	60.19	2872934	104.871
ALB	Europe	Albania	2021/3/7	112897	819	818.571	1939	21	20.429	39296.8	285.074	284.925	674.92	7.31	7.111	0.85									466800	3372	162.482	1.174	3193	1.111	0.2564	3.9	tests performed						838					292	5575	0.194	60.19	2872934	104.871
ALB	Europe	Albania	2021/3/8	113580	683	807	1956	17	20	39534.5	237.736	280.898	680.837	5.917	6.962	0.85									469508	2708	163.425	0.943	3192	1.111	0.2528	4	tests performed						808					281	5575	0.194	60.19	2872934	104.871
ALB	Europe	Albania	2021/3/9	114209	629	769.429	1969	13	19.143	39753.4	218.94	267.82	685.362	4.525	6.663	0.84									472705	3197	164.537	1.113	3168	1.103	0.2429	4.1	tests performed						820					285	5575	0.194	60.19	2872934	104.871
ALB	Europe	Albania	2021/3/10	114840	631	738	1986	17	18.571	39973.1	219.636	256.88	691.279	5.917	6.464	0.83									475740	3035	165.594	1.056	3151	1.097	0.2342	4.3	tests performed	21613					831	0.75				289	5575	0.194	60.19	2872934	104.871
ALB	Europe	Albania	2021/3/11	115442	602	703	2002	16	18	40182.6	209.542	244.698	696.849	5.569	6.265	0.82									478817	3077	166.665	1.071	3124	1.087	0.225	4.4	tests performed						857					298	5575	0.194	60.19	2872934	104.871
ALB	Europe	Albania	2021/3/12	116123	681	688.857	2018	16	17.286	40419.7	237.04	239.775	702.418	5.569	6.017	0.82									482157	3340	167.827	1.163	3148	1.096	0.2188	4.6	tests performed	23635					883	0.82				307	5575	0.194	60.19	2872934	104.871
ALB	Europe	Albania	2021/3/13	116821	698	677.571	2030	12	16	40662.6	242.957	235.846	706.595	4.177	5.569	0.82									485620	3463	169.033	1.205	3170	1.103	0.2137	4.7	tests performed						1042					363	5575	0.194	60.19	2872934	104.871
ALB	Europe	Albania	2021/3/14	117474	653	653.857	2045	15	15.143	40889.9	227.294	227.592	711.816	5.221	5.271	0.82									488739	3119	170.118	1.086	3134	1.091	0.2086	4.8	tests performed						1201					418	5575	0.194	60.19	2872934	104.871
ALB	Europe	Albania	2021/3/15	118017	543	633.857	2060	15	14.857	41078.9	189.005	220.631	717.037	5.221	5.171	0.82									491740	3001	171.163	1.045	3176	1.105	0.1996	5	tests performed						1361					474	5575	0.194	60.19	2872934	104.871
ALB	Europe	Albania	2021/3/16	118492	475	611.857	2077	17	15.429	41244.2	165.336	212.973	722.954	5.917	5.37	0.81									494745	3005	172.209	1.046	3149	1.096	0.1943	5.1	tests performed						1520					529	5575	0.194	60.19	2872934	104.871
ALB	Europe	Albania	2021/3/17	118938	446	585.429	2092	15	15.143	41399.5	155.242	203.774	728.175	5.221	5.271	0.8									497742	2997	173.252	1.043	3143	1.094	0.1863	5.4	tests performed	33369					1679	1.16				584	5575	0.194	60.19	2872934	104.871
ALB	Europe	Albania	2021/3/18	119528	590	583.714	2106	14	14.857	41604.9	205.365	203.177	733.049	4.873	5.171	0.8									500736	2994	174.294	1.042	3131	1.09	0.1864	5.4	tests performed						1960					682	5575	0.194	60.19	2872934	104.871
ALB	Europe	Albania	2021/3/19	120022	494	557	2122	16	14.857	41776.8	171.95	193.878	738.618	5.569	5.171	0.8									503722	2986	175.334	1.039	3081	1.072	0.1808	5.5	tests performed						2240					780	5575	0.194	60.19	2872934	104.871
ALB	Europe	Albania	2021/3/20	120541	519	531.429	2133	11	14.714	41957.5	180.652	184.978	742.447	3.829	5.122	0.81									506973	3251	176.465	1.132	3050	1.062	0.1742	5.7	tests performed						2386					831	5575	0.194	60.19	2872934	104.871
ALB	Europe	Albania	2021/3/21	121200	659	532.286	2137	4	13.143	42186.8	229.382	185.276	743.839	1.392	4.575	0.81									510460	3487	177.679	1.214	3103	1.08	0.1715	5.8	tests performed						2533					882	5575	0.194	60.19	2872934	104.871
ALB	Europe	Albania	2021/3/22	121544	344	503.857	2145	8	12.143	42306.6	119.738	175.381	746.623	2.785	4.227	0.8									512453	1993	178.373	0.694	2959	1.03	0.1703	5.9	tests performed	48229					2679	1.68				932	5575	0.194	60.19	2872934	104.871
ALB	Europe	Albania	2021/3/23	121847	303	479.286	2156	11	11.286	42412	105.467	166.828	750.452	3.829	3.928	0.8									514627	2174	179.129	0.757	2840	0.989	0.1688	5.9	tests performed	51690				3461	2895	1.8				1008	5575	0.194	60.19	2872934	104.871
ALB	Europe	Albania	2021/3/24	122295	448	479.571	2171	15	11.286	42568	155.938	166.927	755.673	5.221	3.928	0.8									517102	2475	179.991	0.861	2766	0.963	0.1734	5.8	tests performed	53992				2302	2946	1.88				1025	5575	0.194	60.19	2872934	104.871
ALB	Europe	Albania	2021/3/25	122767	472	462.714	2184	13	11.143	42732.3	164.292	161.06	760.198	4.525	3.879	0.8									519896	2794	180.963	0.973	2737	0.953	0.1691	5.9	tests performed	59348				5356	3287	2.07				1144	5575	0.194	60.19	2872934	104.871
ALB	Europe	Albania	2021/3/26	123216	449	456.286	2192	8	10	42888.6	156.286	158.822	762.983	2.785	3.481	0.8									522908	3012	182.012	1.048	2741	0.954	0.1665	6	tests performed	62248				2900	3276	2.17				1140	5575	0.194	60.19	2872934	104.871
ALB	Europe	Albania	2021/3/27	123641	425	442.857	2204	12	10.143	43036.5	147.932	154.148	767.16	4.177	3.53	0.8									525978	3070	183.08	1.069	2715	0.945	0.1631	6.1	tests performed	64075				1827	3113	2.23				1084	5575	0.194	60.19	2872934	104.871
ALB	Europe	Albania	2021/3/28	124134	493	419.143	2210	6	10.429	43208.1	171.602	145.894	769.248	2.088	3.63	0.8									528971	2993	184.122	1.042	2644	0.92	0.1585	6.3	tests performed	78000				13925	4678	2.71				1628	5575	0.194	60.19	2872934	104.871
ALB	Europe	Albania	2021/3/29	124419	285	410.714	2216	6	10.143	43307.3	99.202	142.96	771.337	2.088	3.53	0.8									530864	1893	184.781	0.659	2630	0.915	0.1562	6.4	tests performed						7204					2508	5575	0.194	60.19	2872934	104.871
ALB	Europe	Albania	2021/3/30	124723	304	410.857	2227	11	10.143	43413.1	105.815	143.01	775.166	3.829	3.53	0.79									533594	2730	185.731	0.95	2710	0.943	0.1516	6.6	tests performed	119321					9662	4.15				3363	5575	0.194	60.19	2872934	104.871
ALB	Europe	Albania	2021/3/31	125157	434	408.857	2235	8	9.143	43564.2	151.065	142.313	777.95	2.785	3.182	0.79									536585	2991	186.772	1.041	2783	0.969	0.1469	6.8	tests performed	138846				19525	12122	4.83				4219	5575	0.194	60.19	2872934	104.871
ALB	Europe	Albania	2021/4/1	125506	349	391.286	2241	6	8.143	43685.7	121.479	136.197	780.039	2.088	2.834	0.78									539484	2899	187.782	1.009	2798	0.974	0.1398	7.2	tests performed	155463				16617	13731	5.41				4779	5575	0.194	60.19	2872934	104.871
ALB	Europe	Albania	2021/4/2	125842	336	375.143	2247	6	7.857	43802.6	116.954	130.578	782.127	2.088	2.735	0.78									542349	2865	188.779	0.997	2777	0.967	0.1351	7.4	tests performed	172486				17023	15748	6				5482	5575	0.194	60.19	2872934	104.871
ALB	Europe	Albania	2021/4/3	126183	341	363.143	2256	9	7.429	43921.3	118.694	126.401	785.26	3.133	2.586	0.77									545356	3007	189.825	1.047	2768	0.963	0.1312	7.6	tests performed	185496				13010	17346	6.46				6038	5575	0.194	60.19	2872934	104.871
ALB	Europe	Albania	2021/4/4	126531	348	342.429	2265	9	7.857	44042.4	121.131	119.191	788.393	3.133	2.735	0.77									548412	3056	190.889	1.064	2777	0.967	0.1233	8.1	tests performed	192882				7386	16412	6.71				5713	5575	0.194	60.19	2872934	104.871
ALB	Europe	Albania	2021/4/5	126795	264	339.429	2274	9	8.286	44134.3	91.892	118.147	791.525	3.133	2.884	0.76									550504	2092	191.617	0.728	2806	0.977	0.121	8.3	tests performed	206708				13826	15435	7.2				5373	5575	0.194	60.19	2872934	104.871
ALB	Europe	Albania	2021/4/6	126936	141	316.143	2283	9	8	44183.4	49.079	110.042	794.658	3.133	2.785	0.75									552838	2334	192.43	0.812	2749	0.957	0.115	8.7	tests performed	221588				14880	14610	7.71				5085	5575	0.194	60.19	2872934	104.871
ALB	Europe	Albania	2021/4/7	127192	256	290.714	2291	8	8	44272.5	89.108	101.191	797.443	2.785	2.785	0.75									555376	2538	193.313	0.883	2684	0.934	0.1083	9.2	tests performed	232379				10791	13362	8.09				4651	5575	0.194	60.19	2872934	104.871
ALB	Europe	Albania	2021/4/8	127509	317	286.143	2297	6	8	44382.9	110.34	99.6	799.531	2.088	2.785	0.76									558400	3024	194.366	1.053	2702	0.941	0.1059	9.4	tests performed	242542				10163	12440	8.44				4330	5575	0.194	60.19	2872934	104.871
ALB	Europe	Albania	2021/4/9	127795	286	279	2304	7	8.143	44482.4	99.55	97.113	801.968	2.437	2.834	0.76									561366	2966	195.398	1.032	2717	0.946	0.1027	9.7	tests performed	250676				8134	11170	8.73				3888	5575	0.194	60.19	2872934	104.871
ALB	Europe	Albania	2021/4/10	128155	360	281.714	2310	6	7.714	44607.7	125.307	98.058	804.056	2.088	2.685	0.76									564708	3342	196.561	1.163	2765	0.962	0.1019	9.8	tests performed	256810				6134	10188	8.94				3546	5575	0.194	60.19	2872934	104.871
ALB	Europe	Albania	2021/4/11	128393	238	266	2317	7	7.429	44690.6	82.842	92.588	806.493	2.437	2.586	0.74									567392	2684	197.496	0.934	2711	0.944	0.0981	10.2	tests performed						9898					3445	5575	0.194	60.19	2872934	104.871
ALB	Europe	Albania	2021/4/12	128518	125	246.143	2321	4	6.714	44734.1	43.51	85.676	807.885	1.392	2.337	0.73									569375	1983	198.186	0.69	2696	0.938	0.0913	11	tests performed	267531					8689	9.31				3024	5575	0.194	54.63	2872934	104.871
ALB	Europe	Albania	2021/4/13	128752	234	259.429	2326	5	6.143	44815.5	81.45	90.301	809.625	1.74	2.138	0.72									572237	2862	199.182	0.996	2771	0.965	0.0936	10.7	tests performed	281216				13685	8518	9.79				2965	5575	0.194	54.63	2872934	104.871
ALB	Europe	Albania	2021/4/14	128959	207	252.429	2331	5	5.714	44887.6	72.052	87.864	811.366	1.74	1.989	0.71									574935	2698	200.121	0.939	2794	0.973	0.0903	11.1	tests performed						8639					3007	5575	0.194	54.63	2872934	104.871
ALB	Europe	Albania	2021/4/15	129128	169	231.286	2335	4	5.429	44946.4	58.825	80.505	812.758	1.392	1.89	0.7									577455	2520	200.998	0.877	2722	0.947	0.085	11.8	tests performed	304488					8849	10.6				3080	5575	0.194	54.63	2872934	104.871
ALB	Europe	Albania	2021/4/16	129307	179	216	2337	2	4.714	45008.7	62.306	75.184	813.454	0.696	1.641	0.69									580107	2652	201.921	0.923	2677	0.932	0.0807	12.4	tests performed	314622				10134	9135	10.95				3180	5575	0.194	54.63	2872934	104.871
ALB	Europe	Albania	2021/4/17	129456	149	185.857	2340	3	4.286	45060.6	51.863	64.692	814.498	1.044	1.492	0.69									582993	2886	202.926	1.005	2612	0.909	0.0712	14.1	tests performed	324840				10218	9719	11.31				3383	5575	0.194	54.63	2872934	104.871
ALB	Europe	Albania	2021/4/18	129594	138	171.571	2342	2	3.571	45108.6	48.035	59.72	815.195	0.696	1.243	0.69									585473	2480	203.789	0.863	2583	0.899	0.0664	15.1	tests performed	332905				8065	10105	11.59				3517	5575	0.194	54.63	2872934	104.871
ALB	Europe	Albania	2021/4/19	129694	100	168	2347	5	3.714	45143.4	34.808	58.477	816.935	1.74	1.293	0.69									587340	1867	204.439	0.65	2566	0.893	0.0655	15.3	tests performed	345934				13029	11200	12.04				3898	5575	0.194	54.63	2872934	104.871
ALB	Europe	Albania	2021/4/20	129842	148	155.714	2353	6	3.857	45194.9	51.515	54.2	819.023	2.088	1.343	0.7									590348	3008	205.486	1.047	2587	0.9	0.0602	16.6	tests performed	350000				4066	9826	12.18				3420	5575	0.194	54.63	2872934	104.871
ALB	Europe	Albania	2021/4/21	129980	138	145.857	2358	5	3.857	45242.9	48.035	50.769	820.764	1.74	1.343	0.7									592932	2584	206.386	0.899	2571	0.895	0.0567	17.6	tests performed	372075				22075	11318	12.95				3940	5575	0.194	54.63	2872934	104.871
ALB	Europe	Albania	2021/4/22	130114	134	140.857	2364	6	4.143	45289.6	46.642	49.029	822.852	2.088	1.442	0.7									595449	2517	207.262	0.876	2571	0.895	0.0548	18.3	tests performed	382998				10923	11216	13.33				3904	5575	0.194	54.63	2872934	104.871
ALB	Europe	Albania	2021/4/23	130270	156	137.571	2367	3	4.286	45343.9	54.3	47.885	823.896	1.044	1.492	0.71									598528	3079	208.333	1.072	2632	0.916	0.0523	19.1	tests performed	391351				8353	10961	13.62				3815	5575	0.194	54.63	2872934	104.871
ALB	Europe	Albania	2021/4/24	130409	139	136.143	2372	5	4.571	45392.3	48.383	47.388	825.637	1.74	1.591	0.71									601985	3457	209.537	1.203	2713	0.944	0.0502	19.9	tests performed	400064				8713	10746	13.93				3740	5575	0.194	54.63	2872934	104.871
ALB	Europe	Albania	2021/4/25	130537	128	134.714	2378	6	5.143	45436.8	44.554	46.891	827.725	2.088	1.79	0.71									604774	2789	210.507	0.971	2757	0.96	0.0489	20.5	tests performed						10205					3552	5575	0.194	54.63	2872934	104.871
ALB	Europe	Albania	2021/4/26	130606	69	130.286	2379	1	4.571	45460.8	24.017	45.349	828.073	0.348	1.591	0.71									605768	994	210.853	0.346	2633	0.916	0.0495	20.2	tests performed	408619					8955	14.22				3117	5575	0.194	54.63	2872934	104.871
ALB	Europe	Albania	2021/4/27	130736	130	127.714	2383	4	4.286	45506.1	45.25	44.454	829.466	1.392	1.492	0.7									608607	2839	211.842	0.988	2608	0.908	0.049	20.4	tests performed	416855				8236	9551	14.51				3324	5575	0.194	54.63	2872934	104.871
ALB	Europe	Albania	2021/4/28	130859	123	125.571	2386	3	4	45548.9	42.813	43.708	830.51	1.044	1.392	0.7									610865	2258	212.628	0.786	2562	0.892	0.049	20.4	tests performed	433628				16773	8793	15.09				3061	5575	0.194	54.63	2872934	104.871
ALB	Europe	Albania	2021/4/29	130977	118	123.286	2389	3	3.571	45590	41.073	42.913	831.554	1.044	1.243	0.69									612944	2079	213.351	0.724	2499	0.87	0.0493	20.3	tests performed	453248				19620	10036	15.78				3493	5575	0.194	54.63	2872934	104.871
ALB	Europe	Albania	2021/4/30	131085	108	116.429	2394	5	3.857	45627.6	37.592	40.526	833.294	1.74	1.343	0.68									615752	2808	214.329	0.977	2461	0.857	0.0473	21.1	tests performed	476903				23655	12222	16.6				4254	5575	0.194	54.63	2872934	104.871
ALB	Europe	Albania	2021/5/1	131185	100	110.857	2396	2	3.429	45662.4	34.808	38.587	833.991	0.696	1.193	0.67									618714	2962	215.36	1.031	2390	0.832	0.0464	21.6	tests performed	494028				17125	13423	17.2				4672	5575	0.194	54.63	2872934	104.871
ALB	Europe	Albania	2021/5/2	131238	53	100.143	2397	1	2.714	45680.8	18.448	34.857	834.339	0.348	0.945	0.66									620249	1535	215.894	0.534	2211	0.77	0.0453	22.1	tests performed						14489					5043	5575	0.194	54.63	2872934	104.871
ALB	Europe	Albania	2021/5/3	131276	38	95.714	2399	2	2.857	45694.1	13.227	33.316	835.035	0.696	0.995	0.66									622011	1762	216.507	0.613	2320	0.808	0.0413	24.2	tests performed	517501					15555	18.01				5414	5575	0.194	63.89	2872934	104.871
ALB	Europe	Albania	2021/5/4	131327	51	84.429	2402	3	2.714	45711.8	17.752	29.388	836.079	1.044	0.945	0.66									624006	1995	217.202	0.694	2200	0.766	0.0384	26.1	tests performed	537387				19886	17219	18.71				5994	5575	0.194	63.89	2872934	104.871
ALB	Europe	Albania	2021/5/5	131419	92	80	2403	1	2.429	45743.8	32.023	27.846	836.427	0.348	0.845	0.67									626857	2851	218.194	0.992	2285	0.795	0.035	28.6	tests performed	556584				19197	17565	19.37				6114	5575	0.194	60.19	2872934	104.871
ALB	Europe	Albania	2021/5/6	131510	91	76.143	2406	3	2.429	45775.5	31.675	26.504	837.471	1.044	0.845	0.67									629675	2818	219.175	0.981	2390	0.832	0.0319	31.4	tests performed	572226				15642	16997	19.92				5916	5575	0.194	60.19	2872934	104.871
ALB	Europe	Albania	2021/5/7	131577	67	70.286	2408	2	2	45798.8	23.321	24.465	838.168	0.696	0.696	0.66									632403	2728	220.124	0.95	2379	0.828	0.0295	33.8	tests performed	585693				13467	15541	20.39				5409	5575	0.194	60.19	2872934	104.871
ALB	Europe	Albania	2021/5/8	131666	89	68.714	2411	3	2.143	45829.8	30.979	23.918	839.212	1.044	0.746	0.66									636919	4516	221.696	1.572	2601	0.905	0.0264	37.9	tests performed	596766				11073	14677	20.77				5109	5575	0.194	60.19	2872934	104.871
ALB	Europe	Albania	2021/5/9	131723	57	69.286	2412	1	2.143	45849.6	19.84	24.117	839.56	0.348	0.746	0.65									638871	1952	222.376	0.679	2660	0.926	0.026	38.4	tests performed	600000				3234	13462	20.88				4686	5575	0.194	60.19	2872934	104.871
ALB	Europe	Albania	2021/5/10	131753	30	68.143	2416	4	2.429	45860.1	10.442	23.719	840.952	1.392	0.845	0.64									640315	1444	222.878	0.503	2615	0.91	0.0261	38.4	tests performed	612959				12959	13637	21.34				4747	5575	0.194	60.19	2872934	104.871
ALB	Europe	Albania	2021/5/11	131803	50	68	2420	4	2.571	45877.5	17.404	23.669	842.344	1.392	0.895	0.63									643271	2956	223.907	1.029	2752	0.958	0.0247	40.5	tests performed	622507	440921	181586		9548	12160	21.67	15.35	6.32		4233	5575	0.194	60.19	2872934	104.871
ALB	Europe	Albania	2021/5/12	131845	42	60.857	2423	3	2.857	45892.1	14.619	21.183	843.389	1.044	0.995	0.62									645978	2707	224.85	0.942	2732	0.951	0.0223	44.9	tests performed	632676	444755	187921		10169	10870	22.02	15.48	6.54		3784	5326	0.185	60.19	2872934	104.871
ALB	Europe	Albania	2021/5/13	131890	45	54.286	2426	3	2.857	45907.8	15.663	18.896	844.433	1.044	0.995	0.61									648574	2596	225.753	0.904	2700	0.94	0.0201	49.7	tests performed	638338	445402	192936		5662	9445	22.22	15.5	6.72		3288	4622	0.161	60.19	2872934	104.871
ALB	Europe	Albania	2021/5/14	131939	49	51.714	2427	1	2.714	45924.8	17.056	18.001	844.781	0.348	0.945	0.61									651538	2964	226.785	1.032	2734	0.952	0.0189	52.9	tests performed	653330	448571	204759		14992	9662	22.74	15.61	7.13		3363	4279	0.149	60.19	2872934	104.871
ALB	Europe	Albania	2021/5/15	131978	39	44.571	2429	2	2.571	45938.4	13.575	15.514	845.477	0.696	0.895	0.61									654938	3400	227.968	1.183	2574	0.896	0.0173	57.8	tests performed						9355					3256	3883	0.135	60.19	2872934	104.871
ALB	Europe	Albania	2021/5/16	132015	37	41.714	2432	3	2.857	45951.3	12.879	14.52	846.521	1.044	0.995	0.6									656800	1862	228.616	0.648	2561	0.891	0.0163	61.4	tests performed						10166					3539	3487	0.121	60.19	2872934	104.871
ALB	Europe	Albania	2021/5/17	132032	17	39.857	2435	3	2.714	45957.2	5.917	13.873	847.566	1.044	0.945	0.6									659439	2639	229.535	0.919	2732	0.951	0.0146	68.5	tests performed	680083	456980	223103			9589	23.67	15.91	7.77		3338	3091	0.108	60.19	2872934	104.871
ALB	Europe	Albania	2021/5/18	132071	39	38.286	2436	1	2.286	45970.8	13.575	13.326	847.914	0.348	0.796	0.59									662608	3169	230.638	1.103	2762	0.961	0.0139	72.1	tests performed	688947	460191	228756		8864	9491	23.98	16.02	7.96		3304	2753	0.096	60.19	2872934	104.871
ALB	Europe	Albania	2021/5/19	132095	24	35.714	2438	2	2.143	45979.1	8.354	12.431	848.61	0.696	0.746	0.58									665659	3051	231.7	1.062	2812	0.979	0.0127	78.7	tests performed	697811	463402	234409		8864	9305	24.29	16.13	8.16		3239	2664	0.093	60.19	2872934	104.871
ALB	Europe	Albania	2021/5/20	132118	23	32.571	2440	2	2	45987.1	8.006	11.337	849.306	0.696	0.696	0.58									668752	3093	232.777	1.077	2883	1.004	0.0113	88.5	tests performed	703743	466083	237660		5932	9344	24.5	16.22	8.27		3252	2954	0.103	60.19	2872934	104.871
ALB	Europe	Albania	2021/5/21	132153	35	30.571	2441	1	2	45999.3	12.183	10.641	849.654	0.348	0.696	0.58									671919	3167	233.879	1.102	2912	1.014	0.0105	95.3	tests performed	708846	469169	239677		5103	7931	24.67	16.33	8.34		2761	2943	0.102	46.3	2872934	104.871
ALB	Europe	Albania	2021/5/22	132176	23	28.286	2442	1	1.857	46007.3	8.006	9.846	850.002	0.348	0.646	0.58									675781	3862	235.223	1.344	2978	1.037	0.0095	105.3	tests performed						7212					2510	2804	0.098	46.3	2872934	104.871
ALB	Europe	Albania	2021/5/23	132209	33	27.714	2444	2	1.714	46018.8	11.487	9.647	850.698	0.696	0.597	0.59									678293	2512	236.098	0.874	3070	1.069	0.009	110.8	tests performed	716616	472840	243776			6493	24.94	16.46	8.49		2260	2666	0.093	46.3	2872934	104.871
ALB	Europe	Albania	2021/5/24	132215	6	26.143	2445	1	1.429	46020.9	2.088	9.1	851.046	0.348	0.497	0.58									680313	2020	236.801	0.703	2982	1.038	0.0088	114.1	tests performed	725135	475237	249898		8519	6436	25.24	16.54	8.7		2240	2608	0.091	46.3	2872934	104.871
ALB	Europe	Albania	2021/5/25	132229	14	22.571	2447	2	1.571	46025.8	4.873	7.857	851.743	0.696	0.547	0.57									683679	3366	237.972	1.172	3010	1.048	0.0075	133.4	tests performed						6873					2392	2475	0.086	46.3	2872934	104.871
ALB	Europe	Albania	2021/5/26	132244	15	21.286	2447	0	1.286	46031	5.221	7.409	851.743	0	0.448	0.57									686370	2691	238.909	0.937	2959	1.03	0.0072	139	tests performed	748986	479789	269197			7311	26.07	16.7	9.37		2545	2341	0.081	46.3	2872934	104.871
ALB	Europe	Albania	2021/5/27	132264	20	20.857	2447	0	1	46038	6.962	7.26	851.743	0	0.348	0.57									689507	3137	240.001	1.092	2965	1.032	0.007	142.2	tests performed	759043	481788	277255		10057	7900	26.42	16.77	9.65		2750	2244	0.078	46.3	2872934	104.871
ALB	Europe	Albania	2021/5/28	132285	21	18.857	2448	1	1	46045.3	7.31	6.564	852.091	0.348	0.348	0.58									692314	2807	240.978	0.977	2914	1.014	0.0065	154.5	tests performed						7798					2714	1963	0.068	46.3	2872934	104.871
ALB	Europe	Albania	2021/5/29	132297	12	17.286	2449	1	1	46049.4	4.177	6.017	852.439	0.348	0.348	0.58									695569	3255	242.111	1.133	2827	0.984	0.0061	163.5	tests performed						7869					2739	1862	0.065	46.3	2872934	104.871
ALB	Europe	Albania	2021/5/30	132309	12	14.286	2450	1	0.857	46053.6	4.177	4.973	852.787	0.348	0.298	0.59									697739	2170	242.866	0.755	2778	0.967	0.0051	194.5	tests performed	772204	485162	287042			7941	26.88	16.89	9.99		2764	1760	0.061	46.3	2872934	104.871
ALB	Europe	Albania	2021/5/31	132315	6	14.286	2451	1	0.857	46055.7	2.088	4.973	853.135	0.348	0.298	0.6									700064	2325	243.676	0.809	2822	0.982	0.0051	197.5	tests performed	776461	486128	290333		4257	7332	27.03	16.92	10.11		2552	1556	0.054	46.3	2872934	104.871
ALB	Europe	Albania	2021/6/1	132337	22	15.429	2451	0	0.571	46063.4	7.658	5.37	853.135	0	0.199	0.61									703725	3661	244.95	1.274	2864	0.997	0.0054	185.6	tests performed	780342	487078	293264		3881	6183	27.16	16.95	10.21		2152	1366	0.048	46.3	2872934	104.871
ALB	Europe	Albania	2021/6/2	132351	14	15.286	2451	0	0.571	46068.2	4.873	5.321	853.135	0	0.199	0.6									706782	3057	246.014	1.064	2916	1.015	0.0052	190.8	tests performed						4978					1733	1254	0.044	46.3	2872934	104.871
ALB	Europe	Albania	2021/6/3	132360	9	13.714	2451	0	0.571	46071.4	3.133	4.774	853.135	0	0.199	0.6									710122	3340	247.177	1.163	2945	1.025	0.0047	214.7	tests performed	787321	490050	297271			4040	27.4	17.06	10.35		1406	1180	0.041	46.3	2872934	104.871
ALB	Europe	Albania	2021/6/4	132372	12	12.429	2451	0	0.429	46075.5	4.177	4.326	853.135	0	0.149	0.6									713041	2919	248.193	1.016	2961	1.031	0.0042	238.2	tests performed						3951					1375	1137	0.04	46.3	2872934	104.871
ALB	Europe	Albania	2021/6/5	132374	2	11	2451	0	0.286	46076.2	0.696	3.829	853.135	0	0.099	0.61									716634	3593	249.443	1.251	3009	1.047	0.0037	273.5	tests performed						3863					1345	1094	0.038	46.3	2872934	104.871
ALB	Europe	Albania	2021/6/6	132379	5	10	2451	0	0.143	46078	1.74	3.481	853.135	0	0.05	0.63									718515	1881	250.098	0.655	2968	1.033	0.0034	296.8	tests performed	798624	492522	306102			3774	27.8	17.14	10.65		1314	1051	0.037	46.3	2872934	104.871
ALB	Europe	Albania	2021/6/7	132384	5	9.857	2452	1	0.143	46079.7	1.74	3.431	853.483	0.348	0.05	0.66									720618	2103	250.83	0.732	2936	1.022	0.0034	297.9	tests performed	803682	493346	310336		5058	3889	27.97	17.17	10.8		1354	1031	0.036	37.96	2872934	104.871
ALB	Europe	Albania	2021/6/8	132397	13	8.571	2452	0	0.143	46084.2	4.525	2.984	853.483	0	0.05	0.68									723490	2872	251.83	1	2824	0.983	0.003	329.5	tests performed	809992	494437	315555		6310	4236	28.19	17.21	10.98		1474	1051	0.037	37.96	2872934	104.871
ALB	Europe	Albania	2021/6/9	132415	18	9.143	2452	0	0.143	46090.5	6.265	3.182	853.483	0	0.05	0.7									726311	2821	252.812	0.982	2790	0.971	0.0033	305.2	tests performed	816556	496024	320532		6564	4675	28.42	17.27	11.16		1627	1066	0.037	37.96	2872934	104.871
ALB	Europe	Albania	2021/6/10	132426	11	9.429	2452	0	0.143	46094.3	3.829	3.282	853.483	0	0.05	0.7									728959	2648	253.733	0.922	2691	0.937	0.0035	285.4	tests performed	823053	498437	324616		6497	5105	28.65	17.35	11.3		1777	1198	0.042	37.96	2872934	104.871
ALB	Europe	Albania	2021/6/11	132437	11	9.286	2453	1	0.286	46098.2	3.829	3.232	853.831	0.348	0.099	0.69									731874	2915	254.748	1.015	2690	0.936	0.0035	289.7	tests performed	830281	501735	328546		7228	5599	28.9	17.46	11.44		1949	1552	0.054	37.96	2872934	104.871
ALB	Europe	Albania	2021/6/12	132449	12	10.714	2453	0	0.286	46102.3	4.177	3.729	853.831	0	0.099	0.69									734790	2916	255.763	1.015	2594	0.903	0.0041	242.1	tests performed	834868	503721	331147		4587	5716	29.06	17.53	11.53		1990	1718	0.06	37.96	2872934	104.871
ALB	Europe	Albania	2021/6/13	132459	10	11.429	2453	0	0.286	46105.8	3.481	3.978	853.831	0	0.099	0.68									737014	2224	256.537	0.774	2643	0.92	0.0043	231.3	tests performed	836430	504257	332173		1562	5401	29.11	17.55	11.56		1880	1676	0.058	37.96	2872934	104.871
ALB	Europe	Albania	2021/6/14	132461	2	11	2453	0	0.143	46106.5	0.696	3.829	853.831	0	0.05	0.66									739632	2618	257.448	0.911	2716	0.945	0.0041	246.9	tests performed	842535	507764	334771		6105	5550	29.33	17.67	11.65		1932	2060	0.072	37.96	2872934	104.871
ALB	Europe	Albania	2021/6/15	132469	8	10.286	2454	1	0.286	46109.3	2.785	3.58	854.179	0.348	0.099	0.63													2518	0.876	0.0041	244.8	tests performed	848430	507854	340576		5895	5491	29.53	17.68	11.85		1911	1917	0.067	37.96	2872934	104.871
ALB	Europe	Albania	2021/6/16	132476	7	8.714	2454	0	0.286	46111.7	2.437	3.033	854.179	0	0.099	0.61									742594	2962	258.479	1.031	2326	0.81	0.0037	266.9	tests performed	854227	509282	344945		5797	5382	29.73	17.73	12.01		1873	1894	0.066	37.96	2872934	104.871
ALB	Europe	Albania	2021/6/17	132481	5	7.857	2454	0	0.286	46113.5	1.74	2.735	854.179	0	0.099	0.6									745215	2621	259.392	0.912	2322	0.808	0.0034	295.5	tests performed	862628	511175	351453		8401	5654	30.03	17.79	12.23		1968	1820	0.063	37.96	2872934	104.871
ALB	Europe	Albania	2021/6/18	132484	3	6.714	2454	0	0.143	46114.5	1.044	2.337	854.179	0	0.05	0.59									748242	3027	260.445	1.054	2338	0.814	0.0029	348.2	tests performed						5492					1912	1573	0.055	37.96	2872934	104.871
ALB	Europe	Albania	2021/6/19	132488	4	5.571	2454	0	0.143	46115.9	1.392	1.939	854.179	0	0.05	0.6									751013	2771	261.41	0.965	2318	0.807	0.0024	416.1	tests performed						5707					1986	1513	0.053	37.96	2872934	104.871
ALB	Europe	Albania	2021/6/20	132490	2	4.429	2454	0	0.143	46116.6	0.696	1.541	854.179	0	0.05	0.61									752706	1693	261.999	0.589	2242	0.78	0.002	506.2	tests performed	880912	515884	365028			6355	30.66	17.96	12.71		2212	1661	0.058	37.96	2872934	104.871
ALB	Europe	Albania	2021/6/21	132490	0	4.143	2454	0	0.143	46116.6	0	1.442	854.179	0	0.05	0.62									754248	1542	262.536	0.537	2088	0.727	0.002	504	tests performed	890052	519674	370378		9140	6788	30.98	18.09	12.89		2363	1701	0.059	37.96	2872934	104.871
ALB	Europe	Albania	2021/6/22	132496	6	3.857	2455	1	0.143	46118.7	2.088	1.343	854.527	0.348	0.05	0.64									758312	4064	263.95	1.415	2457	0.855	0.0016	637	tests performed	901429	525800	375629		11377	7571	31.38	18.3	13.07		2635	2564	0.089	37.96	2872934	104.871
ALB	Europe	Albania	2021/6/23	132497	1	3	2455	0	0.143	46119.1	0.348	1.044	854.527	0	0.05	0.66									760272	1960	264.633	0.682	2525	0.879	0.0012	841.7	tests performed	912874	532225	380649		11445	8378	31.77	18.53	13.25		2916	3278	0.114	37.96	2872934	104.871
ALB	Europe	Albania	2021/6/24	132499	2	2.571	2455	0	0.143	46119.8	0.696	0.895	854.527	0	0.05	0.7									763075	2803	265.608	0.976	2551	0.888	0.001	992.2	tests performed	922886	537018	385868		10012	8608	32.12	18.69	13.43		2996	3692	0.129	37.96	2872934	104.871
ALB	Europe	Albania	2021/6/25	132506	7	3.143	2455	0	0.143	46122.2	2.437	1.094	854.527	0	0.05	0.74													2394	0.833	0.0013	761.7	tests performed						8472					2949	3835	0.133	37.96	2872934	104.871
ALB	Europe	Albania	2021/6/26	132509	3	3	2456	1	0.286	46123.2	1.044	1.044	854.875	0.348	0.099	0.78									766928	3853	266.949	1.341	2274	0.792	0.0013	758	tests performed						8335					2901	3978	0.138	37.96	2872934	104.871
ALB	Europe	Albania	2021/6/27	132512	3	3.143	2456	0	0.286	46124.3	1.044	1.094	854.875	0	0.099	0.82									769372	2444	267.8	0.851	2381	0.829	0.0013	757.6	tests performed						8198					2854	4121	0.143	37.96	2872934	104.871
ALB	Europe	Albania	2021/6/28	132513	1	3.286	2456	0	0.286	46124.6	0.348	1.144	854.875	0	0.099	0.86									772326	2954	268.828	1.028	2583	0.899	0.0013	786.1	tests performed	943439	547300	396139			7627	32.84	19.05	13.79		2655	3947	0.137	37.96	2872934	104.871
ALB	Europe	Albania	2021/6/29	132514	1	2.571	2456	0	0.143	46125	0.348	0.895	854.875	0	0.05	0.9									775674	3348	269.994	1.165	2480	0.863	0.001	964.6	tests performed	955498	556252	399246		12059	7724	33.26	19.36	13.9		2689	4350	0.151	37.96	2872934	104.871
ALB	Europe	Albania	2021/6/30	132521	7	3.429	2456	0	0.143	46127.4	2.437	1.193	854.875	0	0.05	0.97									778812	3138	271.086	1.092	2649	0.922	0.0013	772.5	tests performed	968034	564530	403504		12536	7880	33.69	19.65	14.05		2743	4615	0.161	37.96	2872934	104.871
ALB	Europe	Albania	2021/7/1	132523	2	3.429	2456	0	0.143	46128.1	0.696	1.193	854.875	0	0.05	1.01									782836	4024	272.487	1.401	2823	0.983	0.0012	823.3	tests performed	974486	567084	407402		6452	7371	33.92	19.74	14.18		2566	4295	0.149	37.96	2872934	104.871
ALB	Europe	Albania	2021/7/2	132526	3	2.857	2456	0	0.143	46129.1	1.044	0.995	854.875	0	0.05	1.08									786349	3513	273.709	1.223	3050	1.062	0.0009	1067.6	tests performed	981499	569352	412147		7013	7639	34.16	19.82	14.35		2659	4252	0.148	37.96	2872934	104.871
ALB	Europe	Albania	2021/7/3	132534	8	3.571	2456	0	0	46131.9	2.785	1.243	854.875	0	0	1.16									789385	3036	274.766	1.057	3208	1.117	0.0011	898.3	tests performed						7409					2579	4057	0.141	37.96	2872934	104.871
ALB	Europe	Albania	2021/7/4	132535	1	3.286	2456	0	0	46132.3	0.348	1.144	854.875	0	0	1.21									791529	2144	275.512	0.746	3165	1.102	0.001	963.2	tests performed	988550	571759	416791			7178	34.41	19.9	14.51		2498	3861	0.134	37.96	2872934	104.871
ALB	Europe	Albania	2021/7/5	132537	2	3.429	2456	0	0	46133	0.696	1.193	854.875	0	0	1.29									792669	1140	275.909	0.397	2906	1.012	0.0012	847.5	tests performed	994081	574187	419894		5531	7235	34.6	19.99	14.62		2518	3841	0.134	37.96	2872934	104.871
ALB	Europe	Albania	2021/7/6	132544	7	4.286	2456	0	0	46135.4	2.437	1.492	854.875	0	0	1.37									795576	2907	276.921	1.012	2843	0.99	0.0015	663.3	tests performed	1000063	576905	423158		5982	6366	34.81	20.08	14.73		2216	2950	0.103	37.96	2872934	104.871
ALB	Europe	Albania	2021/7/7	132557	13	5.143	2456	0	0	46139.9	4.525	1.79	854.875	0	0	1.43									797583	2007	277.62	0.699	2682	0.934	0.0019	521.5	tests performed	1005663	579552	426111		5600	5376	35	20.17	14.83		1871	2146	0.075	37.96	2872934	104.871
ALB	Europe	Albania	2021/7/8	132565	8	6	2456	0	0	46142.7	2.785	2.088	854.875	0	0	1.45									800563	2980	278.657	1.037	2532	0.881	0.0024	422	tests performed	1011297	582106	429191		5634	5259	35.2	20.26	14.94		1831	2146	0.075	37.96	2872934	104.871
ALB	Europe	Albania	2021/7/9	132580	15	7.714	2456	0	0	46147.9	5.221	2.685	854.875	0	0	1.47									802671	2108	279.391	0.734	2332	0.812	0.0033	302.3	tests performed	1016554	584832	431722		5257	5008	35.38	20.36	15.03		1743	2211	0.077	37.96	2872934	104.871
ALB	Europe	Albania	2021/7/10	132587	7	7.571	2456	0	0	46150.4	2.437	2.635	854.875	0	0	1.45									805741	3070	280.459	1.069	2337	0.813	0.0032	308.7	tests performed	1021408	587238	434170		4854	5198	35.55	20.44	15.11		1809	2383	0.083	37.96	2872934	104.871
ALB	Europe	Albania	2021/7/11	132592	5	8.143	2456	0	0	46152.1	1.74	2.834	854.875	0	0	1.46									808780	3039	281.517	1.058	2464	0.858	0.0033	302.6	tests performed	1022802	587876	434926		1394	4893	35.6	20.46	15.14		1703	2302	0.08	37.96	2872934	104.871
ALB	Europe	Albania	2021/7/12	132597	5	8.571	2456	0	0	46153.9	1.74	2.984	854.875	0	0	1.48									811438	2658	282.442	0.925	2681	0.933	0.0032	312.8	tests performed	1029234	590476	438758		6432	5022	35.83	20.55	15.27		1748	2327	0.081	37.96	2872934	104.871
ALB	Europe	Albania	2021/7/13	132608	11	9.143	2456	0	0	46157.7	3.829	3.182	854.875	0	0	1.5									813353	1915	283.109	0.667	2540	0.884	0.0036	277.8	tests performed	1035667	592502	443165		6433	5086	36.05	20.62	15.43		1770	2228	0.078	37.96	2872934	104.871
ALB	Europe	Albania	2021/7/14	132616	8	8.429	2456	0	0	46160.5	2.785	2.934	854.875	0	0	1.53													2542	0.885	0.0033	301.6	tests performed	1043499	594669	448830		7832	5405	36.32	20.7	15.62		1881	2160	0.075	37.96	2872934	104.871
ALB	Europe	Albania	2021/7/15	132629	13	9.143	2456	0	0	46165	4.525	3.182	854.875	0	0	1.58									817404	4051	284.519	1.41	2406	0.837	0.0038	263.2	tests performed	1052108	596977	455131		8609	5830	36.62	20.78	15.84		2029	2124	0.074	37.96	2872934	104.871
ALB	Europe	Albania	2021/7/16	132647	18	9.571	2456	0	0	46171.3	6.265	3.332	854.875	0	0	1.62									821025	3621	285.779	1.26	2622	0.913	0.0037	274	tests performed	1060042	599387	460655		7934	6213	36.9	20.86	16.03		2163	2079	0.072	37.96	2872934	104.871
ALB	Europe	Albania	2021/7/17	132665	18	11.143	2456	0	0	46177.5	6.265	3.879	854.875	0	0	1.65									823456	2431	286.625	0.846	2531	0.881	0.0044	227.1	tests performed	1067135	601701	465434		7093	6532	37.14	20.94	16.2		2274	2066	0.072	37.96	2872934	104.871
ALB	Europe	Albania	2021/7/18	132686	21	13.429	2456	0	0	46184.8	7.31	4.674	854.875	0	0	1.68									825907	2451	287.479	0.853	2447	0.852	0.0055	182.2	tests performed	1069365	602460	466905		2230	6652	37.22	20.97	16.25		2315	2083	0.073	37.96	2872934	104.871
ALB	Europe	Albania	2021/7/19	132697	11	14.286	2456	0	0	46188.7	3.829	4.973	854.875	0	0	1.68													2319	0.807	0.0062	162.3	tests performed						6666					2320	2218	0.077	37.96	2872934	104.871
ALB	Europe	Albania	2021/7/20	132740	43	18.857	2456	0	0	46203.6	14.967	6.564	854.875	0	0	1.69									829433	3526	288.706	1.227	2297	0.8	0.0082	121.8	tests performed	1082424	609538	472886			6680	37.68	21.22	16.46		2325	2434	0.085	37.96	2872934	104.871
ALB	Europe	Albania	2021/7/21	132763	23	21	2456	0	0	46211.6	8.006	7.31	854.875	0	0	1.65									831949	2516	289.582	0.876	2367	0.824	0.0089	112.7	tests performed	1095453	616592	478861		13029	7422	38.13	21.46	16.67		2583	3132	0.109	37.96	2872934	104.871
ALB	Europe	Albania	2021/7/22	132797	34	24	2456	0	0	46223.5	11.835	8.354	854.875	0	0	1.63													2271	0.79	0.0106	94.6	tests performed	1109785	624490	485295		14332	8240	38.63	21.74	16.89		2868	3930	0.137	37.96	2872934	104.871
ALB	Europe	Albania	2021/7/23	132828	31	25.857	2456	0	0	46234.3	10.79	9	854.875	0	0	1.59													1948	0.678	0.0133	75.3	tests performed						8486					2954	4327	0.151	37.96	2872934	104.871
ALB	Europe	Albania	2021/7/24	132853	25	26.857	2456	0	0	46243	8.702	9.348	854.875	0	0	1.57									836012	4063	290.996	1.414	1794	0.624	0.015	66.8	tests performed						8853					3082	4737	0.165	37.96	2872934	104.871
ALB	Europe	Albania	2021/7/25	132875	22	27	2456	0	0	46250.6	7.658	9.398	854.875	0	0	1.55									840090	4078	292.415	1.419	2026	0.705	0.0133	75	tests performed	1138771	640047	498724			9915	39.64	22.28	17.36		3451	5370	0.187	37.96	2872934	104.871
ALB	Europe	Albania	2021/7/26	132891	16	27.714	2456	0	0	46256.2	5.569	9.647	854.875	0	0	1.56									842850	2760	293.376	0.961	2169	0.755	0.0128	78.3	tests performed						10447					3636	5604	0.195	37.96	2872934	104.871
ALB	Europe	Albania	2021/7/27	132922	31	26	2456	0	0	46267	10.79	9.05	854.875	0	0	1.56									846478	3628	294.639	1.263	2435	0.848	0.0107	93.7	tests performed						10978					3821	5838	0.203	37.96	2872934	104.871
ALB	Europe	Albania	2021/7/28	132952	30	27	2457	1	0.143	46277.4	10.442	9.398	855.223	0.348	0.05	1.58									849794	3316	295.793	1.154	2549	0.887	0.0106	94.4	tests performed						10581					3683	5570	0.194	37.96	2872934	104.871
ALB	Europe	Albania	2021/7/29	132999	47	28.857	2457	0	0.143	46293.8	16.36	10.044	855.223	0	0.05	1.61									852819	3025	296.846	1.053	2788	0.97	0.0104	96.6	tests performed	1179769	660756	519013			9998	41.06	23	18.07		3480	5181	0.18	37.96	2872934	104.871
ALB	Europe	Albania	2021/7/30	133036	37	29.714	2457	0	0.143	46306.7	12.879	10.343	855.223	0	0.05	1.64									857412	4593	298.445	1.599	3251	1.132	0.0091	109.4	tests performed	1190847	665632	525215		11078	10200	41.45	23.17	18.28		3550	5137	0.179	37.96	2872934	104.871
ALB	Europe	Albania	2021/7/31	133081	45	32.571	2457	0	0.143	46322.3	15.663	11.337	855.223	0	0.05	1.68									861096	3684	299.727	1.282	3583	1.247	0.0091	110	tests performed	1198933	670215	528718		8086	9975	41.73	23.33	18.4		3472	5051	0.176	37.96	2872934	104.871
ALB	Europe	Albania	2021/8/1	133121	40	35.143	2457	0	0.143	46336.3	13.923	12.232	855.223	0	0.05	1.72									863664	2568	300.621	0.894	3368	1.172	0.0104	95.8	tests performed	1203087	672765	530322		4154	9188	41.88	23.42	18.46		3198	4674	0.163	37.96	2872934	104.871
ALB	Europe	Albania	2021/8/2	133146	25	36.429	2457	0	0.143	46345	8.702	12.68	855.223	0	0.05	1.78									867426	3762	301.93	1.309	3511	1.222	0.0104	96.4	tests performed	1212761	677938	534823		9674	9106	42.21	23.6	18.62		3170	4673	0.163	37.96	2872934	104.871
ALB	Europe	Albania	2021/8/3	133211	65	41.286	2457	0	0.143	46367.6	22.625	14.371	855.223	0	0.05	1.84									871897	4471	303.487	1.556	3631	1.264	0.0114	87.9	tests performed	1221640	683052	538588		8879	8910	42.52	23.78	18.75		3101	4664	0.162	37.96	2872934	104.871
ALB	Europe	Albania	2021/8/4	133310	99	51.143	2457	0	0	46402	34.46	17.802	855.223	0	0	1.9									875496	3599	304.739	1.253	3672	1.278	0.0139	71.8	tests performed	1229405	687768	541637		7765	8555	42.79	23.94	18.85		2978	4598	0.16	37.96	2872934	104.871
ALB	Europe	Albania	2021/8/5	133442	132	63.286	2457	0	0	46448	45.946	22.028	855.223	0	0	1.94									879097	3601	305.993	1.253	3754	1.307	0.0169	59.3	tests performed	1238036	693000	545036		8631	8324	43.09	24.12	18.97		2897	4606	0.16	37.96	2872934	104.871
ALB	Europe	Albania	2021/8/6	133591	149	79.286	2458	1	0.143	46499.9	51.863	27.597	855.571	0.348	0.05	1.96									882850	3753	307.299	1.306	3634	1.265	0.0218	45.8	tests performed						7785					2710	4551	0.158	37.96	2872934	104.871
ALB	Europe	Albania	2021/8/7	133730	139	92.714	2459	1	0.286	46548.2	48.383	32.272	855.919	0.348	0.099	1.96									887082	4232	308.772	1.473	3712	1.292	0.025	40	tests performed						7673					2671	4538	0.158	37.96	2872934	104.871
ALB	Europe	Albania	2021/8/8	133912	182	113	2459	0	0.286	46611.6	63.35	39.333	855.919	0	0.099	1.96									890695	3613	310.03	1.258	3862	1.344	0.0293	34.2	tests performed	1259952	706470	553482			8124	43.86	24.59	19.27		2828	4815	0.168	37.96	2872934	104.871
ALB	Europe	Albania	2021/8/9	133981	69	119.286	2460	1	0.429	46635.6	24.017	41.521	856.267	0.348	0.149	1.94									893741	3046	311.09	1.06	3759	1.308	0.0317	31.5	tests performed						8191					2851	5059	0.176	37.96	2872934	104.871
ALB	Europe	Albania	2021/8/10	134201	220	141.429	2460	0	0.429	46712.2	76.577	49.228	856.267	0	0.149	1.94									899277	5536	313.017	1.927	3911	1.361	0.0362	27.7	tests performed	1280239	720232	560007			8371	44.56	25.07	19.49		2914	5311	0.185	37.96	2872934	104.871
ALB	Europe	Albania	2021/8/11	134487	286	168.143	2460	0	0.429	46811.7	99.55	58.527	856.267	0	0.149	1.93									903478	4201	314.479	1.462	3997	1.391	0.0421	23.8	tests performed						8679					3021	5700	0.198	37.96	2872934	104.871
ALB	Europe	Albania	2021/8/12	134761	274	188.429	2460	0	0.429	46907.1	95.373	65.588	856.267	0	0.149	1.91									908277	4799	316.15	1.67	4169	1.451	0.0452	22.1	tests performed						8863					3085	6015	0.209	37.96	2872934	104.871
ALB	Europe	Albania	2021/8/13	135140	379	221.286	2461	1	0.429	47039	131.921	77.024	856.616	0.348	0.149	1.9									913616	5339	318.008	1.858	4395	1.53	0.0503	19.9	tests performed	1309995	742540	567455			9236	45.6	25.85	19.75		3215	6436	0.224	37.96	2872934	104.871
ALB	Europe	Albania	2021/8/14	135550	410	260	2463	2	0.571	47181.7	142.711	90.5	857.312	0.696	0.199	1.86									918868	5252	319.836	1.828	4541	1.581	0.0573	17.5	tests performed						8993					3130	6396	0.223	37.96	2872934	104.871
ALB	Europe	Albania	2021/8/15	135947	397	290.714	2464	1	0.714	47319.9	138.186	101.191	857.66	0.348	0.249	1.82									923803	4935	321.554	1.718	4730	1.646	0.0615	16.3	tests performed	1321198	750965	570233			8749	45.99	26.14	19.85		3045	6356	0.221	37.96	2872934	104.871
ALB	Europe	Albania	2021/8/16	136147	200	309.429	2466	2	0.857	47389.5	69.615	107.705	858.356	0.696	0.298	1.77									925986	2183	322.314	0.76	4606	1.603	0.0672	14.9	tests performed	1330754	757938	572816		9556	8666	46.32	26.38	19.94		3016	6370	0.222	37.96	2872934	104.871
ALB	Europe	Albania	2021/8/17	136598	451	342.429	2468	2	1.143	47546.5	156.982	119.191	859.052	0.696	0.398	1.73									931121	5135	324.101	1.787	4549	1.583	0.0753	13.3	tests performed	1340339	764997	575342		9585	8586	46.65	26.63	20.03		2989	6395	0.223	37.96	2872934	104.871
ALB	Europe	Albania	2021/8/18	137075	477	369.714	2471	3	1.571	47712.5	166.032	128.689	860.096	1.044	0.547	1.7									938854	7733	326.793	2.692	5054	1.759	0.0732	13.7	tests performed						8447					2940	6189	0.215	37.96	2872934	104.871
ALB	Europe	Albania	2021/8/19	137597	522	405.143	2473	2	1.857	47894.2	181.696	141.021	860.792	0.696	0.646	1.67									945516	6662	329.112	2.319	5320	1.852	0.0762	13.1	tests performed	1358228	776986	581242			8307	47.28	27.05	20.23		2891	5983	0.208	37.96	2872934	104.871
ALB	Europe	Albania	2021/8/20	138132	535	427.429	2475	2	2	48080.5	186.221	148.778	861.489	0.696	0.696	1.64									951689	6173	331.26	2.149	5439	1.893	0.0786	12.7	tests performed						7970					2774	5545	0.193	37.96	2872934	104.871
ALB	Europe	Albania	2021/8/21	138790	658	462.857	2477	2	2	48309.5	229.034	161.11	862.185	0.696	0.696	1.62									958216	6527	333.532	2.272	5621	1.957	0.0823	12.1	tests performed	1373349	785724	587625			8250	47.8	27.35	20.45		2872	5567	0.194	38.89	2872934	104.871
ALB	Europe	Albania	2021/8/22	139324	534	482.429	2478	1	2	48495.4	185.873	167.922	862.533	0.348	0.696	1.59									962478	4262	335.016	1.484	5525	1.923	0.0873	11.5	tests performed	1376763	787510	589253		3414	7938	47.92	27.41	20.51		2763	5221	0.182	38.89	2872934	104.871
ALB	Europe	Albania	2021/8/23	139721	397	510.571	2478	0	1.714	48633.6	138.186	177.718	862.533	0	0.597	1.56									966507	4029	336.418	1.402	5789	2.015	0.0882	11.3	tests performed	1386713	792663	594050		9950	7994	48.27	27.59	20.68		2783	4961	0.173	38.89	2872934	104.871
ALB	Europe	Albania	2021/8/24	140521	800	560.429	2480	2	1.714	48912	278.461	195.072	863.229	0.696	0.597	1.54									971525	5018	338.165	1.747	5772	2.009	0.0971	10.3	tests performed	1396390	797441	598949		9677	8007	48.61	27.76	20.85		2787	4635	0.161	38.89	2872934	104.871
ALB	Europe	Albania	2021/8/25	141365	844	612.857	2483	3	1.714	49205.8	293.776	213.321	864.273	1.044	0.597	1.5									979250	7725	340.854	2.689	5771	2.009	0.1062	9.4	tests performed	1405653	802394	603259		9263	8053	48.93	27.93	21		2803	4486	0.156	38.89	2872934	104.871
ALB	Europe	Albania	2021/8/26	142253	888	665.143	2486	3	1.857	49514.9	309.092	231.52	865.317	1.044	0.646	1.47									985869	6619	343.158	2.304	5765	2.007	0.1154	8.7	tests performed	1415907	807368	608539		10254	8240	49.28	28.1	21.18		2868	4340	0.151	38.89	2872934	104.871
ALB	Europe	Albania	2021/8/27	143174	921	720.286	2487	1	1.714	49835.5	320.578	250.714	865.666	0.348	0.597	1.44									992053	6184	345.31	2.153	5766	2.007	0.1249	8	tests performed	1427977	812555	615422		12070	8884	49.7	28.28	21.42		3092	4457	0.155	38.89	2872934	104.871
ALB	Europe	Albania	2021/8/28	144079	905	755.571	2490	3	1.857	50150.5	315.009	262.996	866.71	1.044	0.646	1.4									996116	4063	346.724	1.414	5414	1.884	0.1396	7.2	tests performed						9003					3134	4290	0.149	38.89	2872934	104.871
ALB	Europe	Albania	2021/8/29	144847	768	789	2492	2	2	50417.8	267.323	274.632	867.406	0.696	0.696	1.37									1001576	5460	348.625	1.9	5585	1.944	0.1413	7.1	tests performed	1444764	818955	625809			9714	50.29	28.51	21.78		3381	4492	0.156	38.89	2872934	104.871
ALB	Europe	Albania	2021/8/30	145333	486	801.714	2495	3	2.429	50587	169.165	279.058	868.45	1.044	0.845	1.33									1006108	4532	350.202	1.577	5657	1.969	0.1417	7.1	tests performed	1458048	824170	633878		13284	10191	50.75	28.69	22.06		3547	4501	0.157	38.89	2872934	104.871
ALB	Europe	Albania	2021/8/31	146387	1054	838	2498	3	2.571	50953.8	366.872	291.688	869.494	1.044	0.895	1.3									1013364	7256	352.728	2.526	5977	2.08	0.1402	7.1	tests performed	1472316	830396	641920		14268	10847	51.25	28.9	22.34		3776	4708	0.164	38.89	2872934	104.871
ALB	Europe	Albania	2021/9/1	147369	982	857.714	2501	3	2.571	51295.6	341.811	298.55	870.539	1.044	0.895	1.26									1019088	5724	354.72	1.992	5691	1.981	0.1507	6.6	tests performed	1485250	836613	648637		12934	11371	51.7	29.12	22.58		3958	4888	0.17	38.89	2872934	104.871
ALB	Europe	Albania	2021/9/2	148222	853	852.714	2505	4	2.714	51592.6	296.909	296.81	871.931	1.392	0.945	1.23									1024725	5637	356.682	1.962	5551	1.932	0.1536	6.5	tests performed	1499898	844304	655594		14648	11999	52.21	29.39	22.82		4177	5277	0.184	38.89	2872934	104.871
ALB	Europe	Albania	2021/9/3	149117	895	849	2508	3	3	51904.1	311.528	295.517	872.975	1.044	1.044	1.21									1030626	5901	358.736	2.054	5510	1.918	0.1541	6.5	tests performed						11679					4065	5285	0.184	38.89	2872934	104.871
ALB	Europe	Albania	2021/9/4	150101	984	860.286	2512	4	3.143	52246.6	342.507	299.445	874.367	1.392	1.094	1.19									1036739	6113	360.864	2.128	5803	2.02	0.1482	6.7	tests performed						11885					4137	5577	0.194	38.89	2872934	104.871
ALB	Europe	Albania	2021/9/5	150997	896	878.571	2515	3	3.286	52558.5	311.876	305.81	875.412	1.044	1.144	1.17									1040967	4228	362.336	1.472	5627	1.959	0.1561	6.4	tests performed						12091					4209	5869	0.204	38.89	2872934	104.871
ALB	Europe	Albania	2021/9/6	151499	502	880.857	2519	4	3.429	52733.2	174.734	306.605	876.804	1.392	1.193	1.14									1046958	5991	364.421	2.085	5836	2.031	0.1509	6.6	tests performed	1539232	865281	673951			11598	53.58	30.12	23.46		4037	5873	0.204	38.89	2872934	104.871
ALB	Europe	Albania	2021/9/7	152239	740	836	2523	4	3.571	52990.8	257.576	290.992	878.196	1.392	1.243	1.12									1052502	5544	366.351	1.93	5591	1.946	0.1495	6.7	tests performed	1553626	872116	681510		14394	11616	54.08	30.36	23.72		4043	5960	0.207	41.67	2872934	104.871
ALB	Europe	Albania	2021/9/8	153318	1079	849.857	2528	5	3.857	53366.4	375.574	295.815	879.937	1.74	1.343	1.11									1059234	6732	368.694	2.343	5735	1.996	0.1482	6.7	tests performed	1567313	879459	687854		13687	11723	54.55	30.61	23.94		4080	6121	0.213	41.67	2872934	104.871
ALB	Europe	Albania	2021/9/9	154316	998	870.571	2531	3	3.714	53713.7	347.38	303.025	880.981	1.044	1.293	1.09									1065046	5812	370.717	2.023	5760	2.005	0.1511	6.6	tests performed	1579402	885981	693421		12089	11358	54.98	30.84	24.14		3953	5954	0.207	41.67	2872934	104.871
ALB	Europe	Albania	2021/9/10	155293	977	882.286	2535	4	3.857	54053.8	340.07	307.103	882.373	1.392	1.343	1.08									1071354	6308	372.913	2.196	5818	2.025	0.1516	6.6	tests performed	1589575	890978	698597		10173	11406	55.33	31.01	24.32		3970	5919	0.206	41.67	2872934	104.871
ALB	Europe	Albania	2021/9/11	156162	869	865.857	2539	4	3.857	54356.3	302.478	301.384	883.766	1.392	1.343	1.07									1076611	5257	374.743	1.83	5696	1.983	0.152	6.6	tests performed	1598196	895363	702833		8621	11233	55.63	31.17	24.46		3910	5796	0.202	41.67	2872934	104.871
ALB	Europe	Albania	2021/9/12	157026	864	861.286	2543	4	4	54657	300.738	299.793	885.158	1.392	1.392	1.05									1080945	4334	376.251	1.509	5711	1.988	0.1508	6.6	tests performed	1601552	896926	704626		3356	10308	55.75	31.22	24.53		3588	5270	0.183	41.67	2872934	104.871
ALB	Europe	Albania	2021/9/13	157436	410	848.143	2548	5	4.143	54799.7	142.711	295.218	886.898	1.74	1.442	1.04									1084444	3499	377.469	1.218	5355	1.864	0.1584	6.3	tests performed	1610157	900814	709343		8605	10132	56.05	31.36	24.69		3527	5076	0.177	41.67	2872934	104.871
ALB	Europe	Albania	2021/9/14	158431	995	884.571	2553	5	4.286	55146.1	346.336	307.898	888.639	1.74	1.492	1.03									1090057	5613	379.423	1.954	5365	1.867	0.1649	6.1	tests performed	1618111	904594	713517		7954	9212	56.32	31.49	24.84		3206	4640	0.162	41.67	2872934	104.871
ALB	Europe	Albania	2021/9/15	159423	992	872.143	2557	4	4.143	55491.4	345.292	303.572	890.031	1.392	1.442	1.01									1095537	5480	381.33	1.907	5186	1.805	0.1682	5.9	tests performed	1625636	908232	717404		7525	8332	56.58	31.61	24.97		2900	4110	0.143	41.67	2872934	104.871
ALB	Europe	Albania	2021/9/16	160365	942	864.143	2563	6	4.571	55819.2	327.888	300.788	892.119	2.088	1.591	1									1101260	5723	383.322	1.992	5173	1.801	0.167	6	tests performed	1632986	911372	721614		7350	7655	56.84	31.72	25.12		2665	3627	0.126	41.67	2872934	104.871
ALB	Europe	Albania	2021/9/17	161324	959	861.571	2569	6	4.857	56153	333.805	299.893	894.208	2.088	1.691	0.99									1106366	5106	385.1	1.777	5002	1.741	0.1722	5.8	tests performed	1640239	914401	725838		7253	7238	57.09	31.83	25.26		2519	3346	0.116	41.67	2872934	104.871
ALB	Europe	Albania	2021/9/18	162173	849	858.714	2574	5	5	56448.6	295.517	298.898	895.948	1.74	1.74	0.98									1111135	4769	386.76	1.66	4932	1.717	0.1741	5.7	tests performed						6695					2330	2999	0.104	41.67	2872934	104.871
ALB	Europe	Albania	2021/9/19	162953	780	846.714	2580	6	5.286	56720.1	271.499	294.721	898.037	2.088	1.84	0.96									1115157	4022	388.16	1.4	4887	1.701	0.1733	5.8	tests performed	1649884	918307	731577			6905	57.43	31.96	25.46		2403	3054	0.106	41.67	2872934	104.871
ALB	Europe	Albania	2021/9/20	163404	451	852.571	2587	7	5.571	56877	156.982	296.76	900.473	2.437	1.939	0.95									1119238	4081	389.58	1.42	4971	1.73	0.1715	5.8	tests performed	1657595	921001	736594		7711	6777	57.7	32.06	25.64		2359	2884	0.1	41.67	2872934	104.871
ALB	Europe	Albania	2021/9/21	164276	872	835	2594	7	5.857	57180.6	303.522	290.644	902.91	2.437	2.039	0.93									1124413	5175	391.381	1.801	4908	1.708	0.1701	5.9	tests performed	1665590	923771	741819		7995	6783	57.98	32.15	25.82		2361	2740	0.095	41.67	2872934	104.871
ALB	Europe	Albania	2021/9/22	165096	820	810.429	2601	7	6.286	57466	285.422	282.091	905.346	2.437	2.188	0.91									1129957	5544	393.311	1.93	4917	1.711	0.1648	6.1	tests performed	1674093	926652	747441		8503	6922	58.27	32.25	26.02		2409	2631	0.092	41.67	2872934	104.871
ALB	Europe	Albania	2021/9/23	165864	768	785.571	2609	8	6.571	57733.3	267.323	273.439	908.131	2.785	2.287	0.9									1134962	5005	395.053	1.742	4815	1.676	0.1632	6.1	tests performed	1683644	929624	754020		9551	7237	58.6	32.36	26.25		2519	2607	0.091	41.67	2872934	104.871
ALB	Europe	Albania	2021/9/24	166690	826	766.571	2619	10	7.143	58020.8	287.511	266.825	911.612	3.481	2.486	0.89									1140112	5150	396.846	1.793	4821	1.678	0.159	6.3	tests performed	1693555	932595	760960		9911	7617	58.95	32.46	26.49		2651	2599	0.09	41.67	2872934	104.871
ALB	Europe	Albania	2021/9/25	167354	664	740.143	2629	10	7.857	58251.9	231.123	257.626	915.092	3.481	2.735	0.88									1144987	4875	398.543	1.697	4836	1.683	0.153	6.5	tests performed						7955					2769	2624	0.091	41.67	2872934	104.871
ALB	Europe	Albania	2021/9/26	167893	539	705.714	2640	11	8.571	58439.6	187.613	245.642	918.921	3.829	2.984	0.87													4552	1.584	0.155	6.5	tests performed						8294					2887	2650	0.092	41.67	2872934	104.871
ALB	Europe	Albania	2021/9/27	168188	295	683.429	2653	13	9.429	58542.2	102.682	237.885	923.446	4.525	3.282	0.86									1149051	4064	399.957	1.415	4259	1.482	0.1605	6.2	tests performed	1715133	938985	776148			8220	59.7	32.68	27.02		2861	2569	0.089	41.67	2872934	104.871
ALB	Europe	Albania	2021/9/28	168782	594	643.714	2668	15	10.571	58749	206.757	224.062	928.667	5.221	3.68	0.86									1153676	4625	401.567	1.61	4180	1.455	0.154	6.5	tests performed	1723996	941418	782578		8863	8344	60.01	32.77	27.24		2904	2521	0.088	41.67	2872934	104.871
ALB	Europe	Albania	2021/9/29	169462	680	623.714	2685	17	12	58985.7	236.692	217.1	934.585	5.917	4.177	0.85									1157613	3937	402.938	1.37	3951	1.375	0.1579	6.3	tests performed	1732549	944011	788538		8553	8351	60.31	32.86	27.45		2907	2480	0.086	46.3	2872934	104.871
ALB	Europe	Albania	2021/9/30	170131	669	609.571	2698	13	12.714	59218.6	232.863	212.177	939.11	4.525	4.426	0.85									1162448	4835	404.621	1.683	3927	1.367	0.1552	6.4	tests performed	1741373	946495	794878		8824	8247	60.61	32.95	27.67		2871	2410	0.084	46.3	2872934	104.871
ALB	Europe	Albania	2021/10/1	170778	647	584	2705	7	12.286	59443.8	225.205	203.277	941.546	2.437	4.276	0.85									1166587	4139	406.061	1.441	3782	1.316	0.1544	6.5	tests performed	1749106	948553	800553		7733	7936	60.88	33.02	27.87		2762	2280	0.079	46.3	2872934	104.871
ALB	Europe	Albania	2021/10/2	171327	549	567.571	2710	5	11.571	59634.9	191.094	197.558	943.287	1.74	4.028	0.85									1170866	4279	407.551	1.489	3697	1.287	0.1535	6.5	tests performed	1756040	950620	805420		6934	7899	61.12	33.09	28.03		2749	2271	0.079	46.3	2872934	104.871
ALB	Europe	Albania	2021/10/3	171794	467	557.286	2713	3	10.429	59797.4	162.552	193.978	944.331	1.044	3.63	0.85									1173458	2592	408.453	0.902	3777	1.315	0.1475	6.8	tests performed						7491					2607	2133	0.074	46.3	2872934	104.871
ALB	Europe	Albania	2021/10/4	171794	0	515.143	2713	0	8.571	59797.4	0	179.309	944.331	0	2.984	0.85									1176525	3067	409.52	1.068	3925	1.366	0.1312	7.6	tests performed	1764714	952949	811765			7083	61.43	33.17	28.26		2465	1995	0.069	46.3	2872934	104.871
ALB	Europe	Albania	2021/10/5	172618	824	548	2725	12	8.143	60084.2	286.815	190.746	948.508	4.177	2.834	0.86									1180032	3507	410.741	1.221	3765	1.311	0.1456	6.9	tests performed	1771542	955083	816459		6828	6792	61.66	33.24	28.42		2364	1952	0.068	46.3	2872934	104.871
ALB	Europe	Albania	2021/10/6	173190	572	532.571	2734	9	7	60283.3	199.1	185.375	951.64	3.133	2.437	0.86									1183840	3808	412.067	1.325	3747	1.304	0.1421	7	tests performed	1778093	957147	820946		6551	6506	61.89	33.32	28.58		2265	1877	0.065	46.3	2872934	104.871
ALB	Europe	Albania	2021/10/7	173723	533	513.143	2746	12	6.857	60468.8	185.525	178.613	955.817	4.177	2.387	0.86									1187796	3956	413.444	1.377	3621	1.26	0.1417	7.1	tests performed	1783984	958874	825110		5891	6087	62.1	33.38	28.72		2119	1768	0.062	46.3	2872934	104.871
ALB	Europe	Albania	2021/10/8	174168	445	484.286	2753	7	6.857	60623.7	154.894	168.568	958.254	2.437	2.387	0.86									1191296	3500	414.662	1.218	3530	1.229	0.1372	7.3	tests performed	1789592	960652	828940		5608	5784	62.29	33.44	28.85		2013	1728	0.06	46.3	2872934	104.871
ALB	Europe	Albania	2021/10/9	174643	475	473.714	2759	6	7	60789.1	165.336	164.889	960.342	2.088	2.437	0.87									1194540	3244	415.791	1.129	3382	1.177	0.1401	7.1	tests performed	1795351	962281	833070		5759	5616	62.49	33.49	29		1955	1666	0.058	46.3	2872934	104.871
ALB	Europe	Albania	2021/10/10	174968	325	453.429	2768	9	7.857	60902.2	113.125	157.828	963.475	3.133	2.735	0.87									1197367	2827	416.775	0.984	3416	1.189	0.1327	7.5	tests performed						5600					1949	1777	0.062	46.3	2872934	104.871
ALB	Europe	Albania	2021/10/11	175163	195	481.286	2777	9	9.143	60970.1	67.875	167.524	966.608	3.133	3.182	0.89									1199936	2569	417.669	0.894	3344	1.164	0.1439	6.9	tests performed	1803799		834469			5584	62.79		29.05		1944	1889	0.066	46.3	2872934	104.871
ALB	Europe	Albania	2021/10/12	175664	501	435.143	2783	6	8.286	61144.5	174.386	151.463	968.696	2.088	2.884	0.9									1202978	3042	418.728	1.059	3278	1.141	0.1327	7.5	tests performed	1810433	968117	842316		6634	5556	63.02	33.7	29.32		1934	1862	0.065	46.3	2872934	104.871
ALB	Europe	Albania	2021/10/13	176172	508	426	2788	5	7.714	61321.3	176.823	148.28	970.436	1.74	2.685	0.91									1206052	3074	419.798	1.07	3173	1.104	0.1343	7.4	tests performed	1816580	970703	845877		6147	5498	63.23	33.79	29.44		1914	1937	0.067	46.3	2872934	104.871
ALB	Europe	Albania	2021/10/14	176667	495	420.571	2797	9	7.286	61493.6	172.298	146.391	973.569	3.133	2.536	0.93									1209784	3732	421.097	1.299	3141	1.093	0.1339	7.5	tests performed						5381					1873	2010	0.07	46.3	2872934	104.871
ALB	Europe	Albania	2021/10/15	177108	441	420	2807	10	7.714	61647.1	153.502	146.192	977.05	3.481	2.685	0.94									1213356	3572	422.34	1.243	3151	1.097	0.1333	7.5	tests performed						5304					1846	2075	0.072	46.3	2872934	104.871
ALB	Europe	Albania	2021/10/16	177536	428	413.286	2810	3	7.286	61796.1	148.977	143.855	978.094	1.044	2.536	0.96									1216905	3549	423.576	1.235	3195	1.112	0.1294	7.7	tests performed						5205					1812	2162	0.075	46.3	2872934	104.871
ALB	Europe	Albania	2021/10/17	177971	435	429	2820	10	7.429	61947.5	151.413	149.325	981.575	3.481	2.586	0.98													2971	1.034	0.1444	6.9	tests performed	1836856	979655	857201			5326	63.94	34.1	29.84		1854	2204	0.077	46.3	2872934	104.871
ALB	Europe	Albania	2021/10/18	178188	217	432.143	2829	9	7.429	62023	75.533	150.419	984.708	3.133	2.586	1									1219427	2522	424.454	0.878	2784	0.969	0.1552	6.4	tests performed	1842661	982467	860194		5805	5552	64.14	34.2	29.94		1933	2328	0.081	46.3	2872934	104.871
ALB	Europe	Albania	2021/10/19	178804	616	448.571	2841	12	8.286	62237.4	214.415	156.137	988.885	4.177	2.884	1.02									1223140	3713	425.746	1.292	2880	1.002	0.1558	6.4	tests performed	1848634	985320	863314		5973	5457	64.35	34.3	30.05		1899	2458	0.086	46.3	2872934	104.871
ALB	Europe	Albania	2021/10/20	179463	659	470.143	2849	8	8.714	62466.8	229.382	163.646	991.669	2.785	3.033	1.03									1227074	3934	427.115	1.369	3003	1.045	0.1566	6.4	tests performed	1854615	988414	866201		5981	5434	64.55	34.4	30.15		1891	2530	0.088	46.3	2872934	104.871
ALB	Europe	Albania	2021/10/21	180029	566	480.286	2855	6	8.286	62663.8	197.011	167.176	993.758	2.088	2.884	1.04									1230751	3677	428.395	1.28	2995	1.042	0.1604	6.2	tests performed	1860335	991371	868964		5720	5527	64.75	34.51	30.25		1924	2633	0.092	46.3	2872934	104.871
ALB	Europe	Albania	2021/10/22	180623	594	502.143	2863	8	8	62870.6	206.757	174.784	996.542	2.785	2.785	1.04									1233931	3180	429.502	1.107	2939	1.023	0.1709	5.9	tests performed	1865942	994446	871496		5607	5603	64.95	34.61	30.33		1950	2752	0.096	46.3	2872934	104.871
ALB	Europe	Albania	2021/10/23	181252	629	530.857	2870	7	8.571	63089.5	218.94	184.779	998.979	2.437	2.984	1.05									1238180	4249	430.981	1.479	3039	1.058	0.1747	5.7	tests performed						5448					1896	2696	0.094	46.3	2872934	104.871
ALB	Europe	Albania	2021/10/24	181696	444	532.143	2874	4	7.714	63244.1	154.546	185.226	1000.37	1.392	2.685	1.04									1240860	2680	431.914	0.933	3242	1.128	0.1641	6.1	tests performed	1873903	998130	875773			5292	65.23	34.74	30.48		1842	2639	0.092	46.3	2872934	104.871
ALB	Europe	Albania	2021/10/25	181960	264	538.857	2880	6	7.286	63335.9	91.892	187.563	1002.46	2.088	2.536	1.04									1243500	2640	432.833	0.919	3439	1.197	0.1567	6.4	tests performed	1879391	1000993	878398		5488	5247	65.42	34.84	30.57		1826	2647	0.092	46.3	2872934	104.871
ALB	Europe	Albania	2021/10/26	182610	650	543.714	2888	8	6.714	63562.2	226.25	189.254	1005.24	2.785	2.337	1.04									1247059	3559	434.072	1.239	3417	1.189	0.1591	6.3	tests performed						5226					1819	2720	0.095	46.3	2872934	104.871
ALB	Europe	Albania	2021/10/27	183282	672	545.571	2893	5	6.286	63796.1	233.907	189.9	1006.98	1.74	2.188	1.03									1251109	4050	435.481	1.41	3434	1.195	0.1589	6.3	tests performed	1891041	1007734	883307			5204	65.82	35.08	30.75		1811	2760	0.096	46.3	2872934	104.871
ALB	Europe	Albania	2021/10/28	183873	591	549.143	2902	9	6.714	64001.8	205.713	191.144	1010.12	3.133	2.337	1.03									1254773	3664	436.757	1.275	3432	1.195	0.16	6.2	tests performed	1896652	1011039	885613		5611	5188	66.02	35.19	30.83		1806	2810	0.098	46.3	2872934	104.871
ALB	Europe	Albania	2021/10/29	184340	467	531	2909	7	6.571	64164.4	162.552	184.828	1012.55	2.437	2.287	1.02									1258746	3973	438.14	1.383	3545	1.234	0.1498	6.7	tests performed	1901824	1013959	887865		5172	5126	66.2	35.29	30.9		1784	2788	0.097	46.3	2872934	104.871
ALB	Europe	Albania	2021/10/30	184887	547	519.286	2916	7	6.571	64354.8	190.398	180.751	1014.99	2.437	2.287	1.02									1261761	3015	439.189	1.049	3369	1.173	0.1541	6.5	tests performed						4940					1719	2724	0.095	46.3	2872934	104.871
ALB	Europe	Albania	2021/10/31	185300	413	514.857	2924	8	7.143	64498.5	143.755	179.21	1017.78	2.785	2.486	1.02									1263876	2115	439.925	0.736	3288	1.144	0.1566	6.4	tests performed						4754					1655	2661	0.093	46.3	2872934	104.871
ALB	Europe	Albania	2021/11/1	185497	197	505.286	2931	7	7.286	64567.1	68.571	175.878	1020.21	2.437	2.536	1.02									1265806	1930	440.597	0.672	3187	1.109	0.1585	6.3	tests performed	1909861	1018154	891707			4353	66.48	35.44	31.04		1515	2452	0.085	46.3	2872934	104.871
ALB	Europe	Albania	2021/11/2	186222	725	516	2937	6	7	64819.4	252.355	179.607	1022.3	2.088	2.437	1.03									1269079	3273	441.736	1.139	3146	1.095	0.164	6.1	tests performed						4717					1642	2472	0.086	46.3	2872934	104.871
ALB	Europe	Albania	2021/11/3	186793	571	501.571	2940	3	6.714	65018.2	198.752	174.585	1023.34	1.044	2.337	1.03									1273211	4132	443.174	1.438	3157	1.099	0.1589	6.3	tests performed	1926604	1025180	898625	2799		5080	67.06	35.68	31.28	0.1	1768	2492	0.087	46.3	2872934	104.871
ALB	Europe	Albania	2021/11/4	187363	570	498.571	2944	4	6	65216.6	198.403	173.541	1024.74	1.392	2.088	1.04									1276680	3469	444.382	1.207	3130	1.089	0.1593	6.3	tests performed						5139					1789	2325	0.081	46.3	2872934	104.871
ALB	Europe	Albania	2021/11/5	187994	631	522	2948	4	5.571	65436.2	219.636	181.696	1026.13	1.392	1.939	1.04									1280380	3700	445.67	1.288	3091	1.076	0.1689	5.9	tests performed						5261					1831	2213	0.077	46.3	2872934	104.871
ALB	Europe	Albania	2021/11/6	187994	0	443.857	2948	0	4.571	65436.2	0	154.496	1026.13	0	1.591	1.04									1283530	3150	446.766	1.096	3110	1.083	0.1427	7	tests performed	1944676	1031588	904858	8230		5739	67.69	35.91	31.5	0.29	1998	2319	0.081	46.3	2872934	104.871
ALB	Europe	Albania	2021/11/7	189125	1131	546.429	2955	7	4.429	65829.9	393.674	190.199	1028.56	2.437	1.541	1.08									1286189	2659	447.692	0.926	3188	1.11	0.1714	5.8	tests performed	1947148	1032457	905876	8815	2472	5709	67.78	35.94	31.53	0.31	1987	2243	0.078	46.3	2872934	104.871
ALB	Europe	Albania	2021/11/8	189355	230	551.143	2966	11	5	65910	80.058	191.84	1032.39	3.829	1.74	1.06									1288150	1961	448.374	0.683	3192	1.111	0.1727	5.8	tests performed						6485					2257	2407	0.084	46.3	2872934	104.871
ALB	Europe	Albania	2021/11/9	190125	770	557.571	2970	4	4.714	66178	268.019	194.077	1033.79	1.392	1.641	1.05									1291543	3393	449.555	1.181	3209	1.117	0.1738	5.8	tests performed	1963359	1037546	910845	14968		6447	68.34	36.11	31.7	0.52	2244	2268	0.079	45.37	2872934	104.871
ALB	Europe	Albania	2021/11/10	190815	690	574.571	2975	5	5	66418.2	240.173	199.995	1035.53	1.74	1.74	1.04									1295139	3596	450.807	1.252	3133	1.091	0.1834	5.5	tests performed	1971973	1040015	913524	18434	8614	6481	68.64	36.2	31.8	0.64	2256	2119	0.074	45.37	2872934	104.871
ALB	Europe	Albania	2021/11/11	191440	625	582.429	2978	3	4.857	66635.7	217.548	202.73	1036.57	1.044	1.691	1.02									1298369	3230	451.931	1.124	3098	1.078	0.188	5.3	tests performed	1980231	1042227	916432	21572	8258	6800	68.93	36.28	31.9	0.75	2367	2130	0.074	45.37	2872934	104.871
ALB	Europe	Albania	2021/11/12	192013	573	574.143	2983	5	5	66835.2	199.448	199.845	1038.31	1.74	1.74	1.01									1301867	3498	453.149	1.218	3070	1.069	0.187	5.3	tests performed						6886					2397	2091	0.073	45.37	2872934	104.871
ALB	Europe	Albania	2021/11/13	192600	587	658	2986	3	5.429	67039.5	204.321	229.034	1039.36	1.044	1.89	0.99									1305010	3143	454.243	1.094	3069	1.068	0.2144	4.7	tests performed						6972					2427	2053	0.071	45.37	2872934	104.871
ALB	Europe	Albania	2021/11/14	193075	475	564.286	2990	4	5	67204.8	165.336	196.414	1040.75	1.392	1.74	0.97									1307219	2209	455.012	0.769	3004	1.046	0.1878	5.3	tests performed	2000104	1047822	924194	28088		7565	69.62	36.47	32.17	0.98	2633	2195	0.076	45.37	2872934	104.871
ALB	Europe	Albania	2021/11/15	193269	194	559.143	2997	7	4.429	67272.3	67.527	194.624	1043.18	2.437	1.541	0.96									1309806	2587	455.912	0.9	3094	1.077	0.1807	5.5	tests performed						7611					2649	2097	0.073	45.37	2872934	104.871
ALB	Europe	Albania	2021/11/16	193856	587	533	3004	7	4.857	67476.7	204.321	185.525	1045.62	2.437	1.691	0.95									1313468	3662	457.187	1.275	3132	1.09	0.1702	5.9	tests performed	2016954	1051540	930527	34887		7656	70.21	36.6	32.39	1.21	2665	1999	0.07	45.37	2872934	104.871
ALB	Europe	Albania	2021/11/17	194472	616	522.429	3014	10	5.571	67691.1	214.415	181.845	1049.1	3.481	1.939	0.95									1316686	3218	458.307	1.12	3078	1.071	0.1697	5.9	tests performed	2025561	1053553	933630	38378	8607	7655	70.5	36.67	32.5	1.34	2665	1934	0.067	45.37	2872934	104.871
ALB	Europe	Albania	2021/11/18	195021	549	511.571	3022	8	6.286	67882.2	191.094	178.066	1051.89	2.785	2.188	0.94									1319650	2964	459.339	1.032	3040	1.058	0.1683	5.9	tests performed	2033766	1055690	936539	41537	8205	7648	70.79	36.75	32.6	1.45	2662	1923	0.067	45.37	2872934	104.871
ALB	Europe	Albania	2021/11/19	195523	502	501.429	3029	7	6.571	68056.9	174.734	174.535	1054.32	2.437	2.287	0.93									1322491	2841	460.328	0.989	2946	1.025	0.1702	5.9	tests performed						7491					2607	1859	0.065	45.37	2872934	104.871
ALB	Europe	Albania	2021/11/20	195988	465	484	3035	6	7	68218.8	161.855	168.469	1056.41	2.088	2.437	0.92									1326151	3660	461.602	1.274	3020	1.051	0.1603	6.2	tests performed						7334					2553	1794	0.062	45.37	2872934	104.871
ALB	Europe	Albania	2021/11/21	195988	0	416.143	3035	0	6.429	68218.8	0	144.849	1056.41	0	2.238	0.91									1327891	1740	462.207	0.606	2953	1.028	0.1409	7.1	tests performed	2050342	1059927	942903	47512		7177	71.37	36.89	32.82	1.65	2498	1729	0.06	45.37	2872934	104.871
ALB	Europe	Albania	2021/11/22	196611	623	477.429	3049	14	7.429	68435.6	216.851	166.182	1061.28	4.873	2.586	0.94									1329899	2008	462.906	0.699	2870	0.999	0.1664	6	tests performed						7132					2482	1751	0.061	45.37	2872934	104.871
ALB	Europe	Albania	2021/11/23	197167	556	473	3053	4	7	68629.1	193.53	164.64	1062.68	1.392	2.437	0.93									1333859	3960	464.285	1.378	2913	1.014	0.1624	6.2	tests performed						7087					2467	1773	0.062	45.37	2872934	104.871
ALB	Europe	Albania	2021/11/24	197776	609	472	3063	10	7	68841.1	211.978	164.292	1066.16	3.481	2.437	0.92									1337457	3598	465.537	1.252	2967	1.033	0.1591	6.3	tests performed	2074670	1065961	951371	57338		7016	72.21	37.1	33.11	2	2442	1773	0.062	45.37	2872934	104.871
ALB	Europe	Albania	2021/11/25	198292	516	467.286	3068	5	6.571	69020.7	179.607	162.651	1067.9	1.74	2.287	0.91													2751	0.958	0.1699	5.9	tests performed	2081782	1067769	953489	60524	7112	6859	72.46	37.17	33.19	2.11	2387	1726	0.06	45.37	2872934	104.871
ALB	Europe	Albania	2021/11/26	198732	440	458.429	3077	9	6.857	69173.9	153.154	159.568	1071.03	3.133	2.387	0.89									1340359	2902	466.547	1.01	2553	0.889	0.1796	5.6	tests performed						6790					2363	1719	0.06	45.37	2872934	104.871
ALB	Europe	Albania	2021/11/27	199137	405	449.857	3085	8	7.143	69314.9	140.971	156.585	1073.81	2.785	2.486	0.88													2109	0.734	0.2133	4.7	tests performed						6720					2339	1713	0.06	45.37	2872934	104.871
ALB	Europe	Albania	2021/11/28	199555	418	509.571	3089	4	7.714	69460.4	145.496	177.37	1075.21	1.392	2.685	0.86													1940	0.675	0.2627	3.8	tests performed	2096897	1071871	959555	65471		6651	72.99	37.31	33.4	2.28	2315	1706	0.059	45.37	2872934	104.871
ALB	Europe	Albania	2021/11/29	199750	195	448.429	3092	3	6.143	69528.2	67.875	156.087	1076.25	1.044	2.138	0.85									1342023	1664	467.126	0.579	1732	0.603	0.2589	3.9	tests performed						5788					2015	1474	0.051	45.37	2872934	104.871
ALB	Europe	Albania	2021/11/30	199945	195	396.857	3096	4	6.143	69596.1	67.875	138.137	1077.64	1.392	2.138	0.83									1343423	1400	467.614	0.487	1366	0.475	0.2905	3.4	tests performed	2101039	1072645	961013	67381		4925	73.13	37.34	33.45	2.35	1714	1242	0.043	45.37	2872934	104.871
ALB	Europe	Albania	2021/12/1	200173	228	342.429	3101	5	5.429	69675.5	79.361	119.191	1079.38	1.74	1.89	0.84													971	0.338	0.3527	2.8	tests performed	2111797	1075332	965964	70501	10758	5304	73.51	37.43	33.62	2.45	1846	1339	0.047	45.37	2872934	104.871
ALB	Europe	Albania	2021/12/2	200639	466	335.286	3104	3	5.143	69837.7	162.204	116.705	1080.43	1.044	1.79	0.86													883	0.307	0.3797	2.6	tests performed						5639					1963	1449	0.05	45.37	2872934	104.871
ALB	Europe	Albania	2021/12/3	201045	406	330.429	3108	4	4.429	69979	141.319	115.014	1081.82	1.392	1.541	0.87									1345926	2503	468.485	0.871	795	0.277	0.4156	2.4	tests performed	2130714	1080490	971974	78250		6271	74.17	37.61	33.83	2.72	2183	1622	0.056	45.37	2872934	104.871
ALB	Europe	Albania	2021/12/4	201402	357	323.571	3109	1	3.429	70103.2	124.263	112.628	1082.17	0.348	1.193	0.87									1348549	2623	469.398	0.913	1091	0.38	0.2966	3.4	tests performed						6347					2209	1682	0.059	45.37	2872934	104.871
ALB	Europe	Albania	2021/12/5	201730	328	310.714	3110	1	3	70217.4	114.169	108.152	1082.52	0.348	1.044	0.88									1350345	1796	470.023	0.625	1268	0.441	0.245	4.1	tests performed	2141863	1084071	975573	82219		6424	74.55	37.73	33.96	2.86	2236	1743	0.061	45.37	2872934	104.871
ALB	Europe	Albania	2021/12/6	201902	172	307.429	3115	5	3.286	70277.3	59.869	107.009	1084.26	1.74	1.144	0.88									1351785	1440	470.524	0.501	1395	0.486	0.2204	4.5	tests performed	2151065	1087187	978333	85545	9202	7442	74.87	37.84	34.05	2.98	2590	2133	0.074	45.37	2872934	104.871
ALB	Europe	Albania	2021/12/7	202295	393	335.714	3122	7	3.714	70414.1	136.794	116.854	1086.69	2.437	1.293	0.88									1354578	2793	471.496	0.972	1594	0.555	0.2106	4.7	tests performed	2161198	1090591	981170	89437	10133	8594	75.23	37.96	34.15	3.11	2991	2564	0.089	45.37	2872934	104.871
ALB	Europe	Albania	2021/12/8	202641	346	352.571	3126	4	3.571	70534.5	120.434	122.722	1088.09	1.392	1.243	0.88													1612	0.561	0.2187	4.6	tests performed	2166207	1092316	982658	91233	5009	7773	75.4	38.02	34.2	3.18	2706	2426	0.084	45.37	2872934	104.871
ALB	Europe	Albania	2021/12/9	202863	222	317.714	3128	2	3.429	70611.8	77.273	110.589	1088.78	0.696	1.193	0.88									1356506	1928	472.167	0.671	1631	0.568	0.1948	5.1	tests performed						7491					2607	2426	0.084	45.37	2872934	104.871
ALB	Europe	Albania	2021/12/10	203215	352	310	3130	2	3.143	70734.3	122.523	107.904	1089.48	0.696	1.094	0.89									1359365	2859	473.163	0.995	1920	0.668	0.1615	6.2	tests performed						7209					2509	2426	0.084	45.37	2872934	104.871
ALB	Europe	Albania	2021/12/11	203524	309	303.143	3132	2	3.286	70841.9	107.556	105.517	1090.18	0.696	1.144	0.91													1670	0.581	0.1815	5.5	tests performed						7482					2604	2538	0.088	45.37	2872934	104.871
ALB	Europe	Albania	2021/12/12	203787	263	293.857	3134	2	3.429	70933.4	91.544	102.285	1090.87	0.696	1.193	0.91									1361117	1752	473.772	0.61	1539	0.536	0.1909	5.2	tests performed	2196145	1102621	992353	101171		7755	76.44	38.38	34.54	3.52	2699	2650	0.092	45.37	2872934	104.871
ALB	Europe	Albania	2021/12/13	203925	138	289	3140	6	3.571	70981.4	48.035	100.594	1092.96	2.088	1.243	0.93									1362953	1836	474.412	0.639	1595	0.555	0.1812	5.5	tests performed	2206089	1105501	995500	105088	9944	7861	76.79	38.48	34.65	3.66	2736	2616	0.091	45.37	2872934	104.871
ALB	Europe	Albania	2021/12/14	204301	376	286.571	3144	4	3.143	71112.3	130.877	99.749	1094.35	1.392	1.094	0.94									1366232	3279	475.553	1.141	1665	0.58	0.1721	5.8	tests performed	2216402	1108572	998326	109504	10313	7886	77.15	38.59	34.75	3.81	2745	2569	0.089	48.15	2872934	104.871
ALB	Europe	Albania	2021/12/15	204627	326	283.714	3152	8	3.714	71225.8	113.473	98.754	1097.14	2.785	1.293	0.96									1368833	2601	476.458	0.905	1899	0.661	0.1494	6.7	tests performed	2226267	1111494	1001189	113584	9865	8580	77.49	38.69	34.85	3.95	2986	2740	0.095	48.15	2872934	104.871
ALB	Europe	Albania	2021/12/16	204928	301	295	3156	4	4	71330.6	104.771	102.682	1098.53	1.392	1.392	0.97									1371229	2396	477.292	0.834	2103	0.732	0.1403	7.1	tests performed						8689					3024	2750	0.096	48.15	2872934	104.871
ALB	Europe	Albania	2021/12/17	205224	296	287	3158	2	4	71433.6	103.031	99.898	1099.22	0.696	1.392	0.98									1373507	2278	478.085	0.793	2020	0.703	0.1421	7	tests performed						8798					3062	2759	0.096	48.15	2872934	104.871
ALB	Europe	Albania	2021/12/18	205549	325	289.286	3161	3	4.143	71546.7	113.125	100.693	1100.27	1.044	1.442	1									1376616	3109	479.167	1.082	2339	0.814	0.1237	8.1	tests performed	2251010	1119430	1008465	123115		8907	78.35	38.96	35.1	4.29	3100	2769	0.096	48.15	2872934	104.871
ALB	Europe	Albania	2021/12/19	205777	228	284.286	3166	5	4.571	71626.1	79.361	98.953	1102.01	1.74	1.591	1.01									1378986	2370	479.992	0.825	2553	0.889	0.1114	9	tests performed						8767					3052	2723	0.095	48.15	2872934	104.871
ALB	Europe	Albania	2021/12/20	205897	120	281.714	3172	6	4.571	71667.9	41.769	98.058	1104.1	2.088	1.591	1.03									1381492	2506	480.865	0.872	2648	0.922	0.1064	9.4	tests performed						8276					2881	2633	0.092	46.3	2872934	104.871
ALB	Europe	Albania	2021/12/21	206273	376	281.714	3178	6	4.857	71798.7	130.877	98.058	1106.19	2.088	1.691	1.06									1384767	3275	482.004	1.14	2648	0.922	0.1064	9.4	tests performed	2270522	1126181	1013806	130535		7731	79.03	39.2	35.29	4.54	2691	2516	0.088	46.3	2872934	104.871
ALB	Europe	Albania	2021/12/22	206616	343	284.143	3180	2	4	71918.1	119.39	98.903	1106.88	0.696	1.392	1.09									1388463	3696	483.291	1.286	2804	0.976	0.1013	9.9	tests performed						7444					2591	2481	0.086	46.3	2872934	104.871
ALB	Europe	Albania	2021/12/23	206935	319	286.714	3181	1	3.571	72029.1	111.036	99.798	1107.23	0.348	1.243	1.11									1392306	3843	484.629	1.338	3011	1.048	0.0952	10.5	tests performed	2286235	1131547	1018549	136139		7389	79.58	39.39	35.45	4.74	2572	2487	0.087	46.3	2872934	104.871
ALB	Europe	Albania	2021/12/24	207221	286	285.286	3187	6	4.143	72128.7	99.55	99.301	1109.32	2.088	1.442	1.13									1396317	4011	486.025	1.396	3259	1.134	0.0875	11.4	tests performed						7078					2464	2393	0.083	46.3	2872934	104.871
ALB	Europe	Albania	2021/12/25	207542	321	284.714	3189	2	4	72240.4	111.732	99.102	1110.02	0.696	1.392	1.18									1399752	3435	487.22	1.196	3305	1.15	0.0861	11.6	tests performed						6768					2356	2299	0.08	46.3	2872934	104.871
ALB	Europe	Albania	2021/12/26	207709	167	276	3194	5	4	72298.6	58.129	96.069	1111.76	1.74	1.392	1.21									1401135	1383	487.702	0.481	3164	1.101	0.0872	11.5	tests performed						6706					2334	2261	0.079	46.3	2872934	104.871
ALB	Europe	Albania	2021/12/27	207709	0	258.857	3194	0	3.143	72298.6	0	90.102	1111.76	0	1.094	1.28									1403376	2241	488.482	0.78	3126	1.088	0.0828	12.1	tests performed						6645					2313	2224	0.077	46.3	2872934	104.871
ALB	Europe	Albania	2021/12/28	208352	643	297	3207	13	4.143	72522.4	223.813	103.379	1116.28	4.525	1.442	1.37									1407760	4384	490.008	1.526	3285	1.143	0.0904	11.1	tests performed	2316606	1141486	1031132	143988		6583	80.64	39.73	35.89	5.01	2291	2186	0.076	46.3	2872934	104.871
ALB	Europe	Albania	2021/12/29	208899	547	326.143	3212	5	4.571	72712.8	190.398	113.523	1118.02	1.74	1.591	1.42									1413399	5639	491.971	1.963	3562	1.24	0.0916	10.9	tests performed						6271					2183	2092	0.073	46.3	2872934	104.871
ALB	Europe	Albania	2021/12/30	208899	0	280.571	3212	0	4.429	72712.8	0	97.66	1118.02	0	1.541	1.47									1418881	5482	493.879	1.908	3796	1.321	0.0739	13.5	tests performed						5958					2074	1997	0.07	46.3	2872934	104.871
ALB	Europe	Albania	2021/12/31	210224	1325	429	3217	5	4.286	73174	461.201	149.325	1119.76	1.74	1.492	1.55									1423366	4485	495.44	1.561	3864	1.345	0.111	9	tests performed						5901					2054	2002	0.07	46.3	2872934	104.871
ALB	Europe	Albania	2022/1/1	210224	0	383.143	3217	0	4	73174	0	133.363	1119.76	0	1.392	1.56									1426434	3068	496.508	1.068	3812	1.327	0.1005	9.9	tests performed						5843					2034	2007	0.07	46.3	2872934	104.871
ALB	Europe	Albania	2022/1/2	210885	661	453.714	3220	3	3.714	73404.1	230.078	157.927	1120.81	1.044	1.293	1.59									1427584	1150	496.908	0.4	3778	1.315	0.1201	8.3	tests performed						5785					2014	2012	0.07	46.3	2872934	104.871
ALB	Europe	Albania	2022/1/3	210885	0	453.714	3220	0	3.714	73404.1	0	157.927	1120.81	0	1.293	1.64									1430071	2487	497.774	0.866	3814	1.328	0.119	8.4	tests performed						5727					1993	2017	0.07	46.3	2872934	104.871
ALB	Europe	Albania	2022/1/4	212021	1136	524.143	3224	4	2.429	73799.5	395.415	182.442	1122.2	1.392	0.845	1.71									1435237	5166	499.572	1.798	3925	1.366	0.1335	7.5	tests performed	2356290	1155638	1049525	151127		5669	82.02	40.23	36.53	5.26	1973	2022	0.07	43.52	2872934	104.871
ALB	Europe	Albania	2022/1/5	212021	0	446	3224	0	1.714	73799.5	0	155.242	1122.2	0	0.597	1.76									1440931	5694	501.554	1.982	3933	1.369	0.1134	8.8	tests performed	2367574	1160648	1053236	153690	11284	6471	82.41	40.4	36.66	5.35	2252	2449	0.085	43.52	2872934	104.871
ALB	Europe	Albania	2022/1/6	213257	1236	622.571	3228	4	2.286	74229.7	430.222	216.702	1123.59	1.392	0.796	1.86													3729	1.298	0.167	6	tests performed						7120					2478	2852	0.099	43.52	2872934	104.871
ALB	Europe	Albania	2022/1/7	214905	1648	668.714	3233	5	2.286	74803.3	573.63	232.764	1125.33	1.74	0.796	1.91									1449036	8105	504.375	2.821	3667	1.276	0.1824	5.5	tests performed						7769					2704	3255	0.113	43.52	2872934	104.871
ALB	Europe	Albania	2022/1/8	214905	0	668.714	3233	0	2.286	74803.3	0	232.764	1125.33	0	0.796	1.94									1457363	8327	507.273	2.898	4418	1.538	0.1514	6.6	tests performed	2398207	1175177	1060267	162763		8418	83.48	40.91	36.91	5.67	2930	3658	0.127	43.52	2872934	104.871
ALB	Europe	Albania	2022/1/9	219694	4789	1258.43	3240	7	2.857	76470.3	1666.94	438.029	1127.77	2.437	0.995	2.01									1462092	4729	508.919	1.646	4930	1.716	0.2553	3.9	tests performed						8502					2959	3707	0.129	43.52	2872934	104.871
ALB	Europe	Albania	2022/1/10	220487	793	1371.71	3241	1	3	76746.3	276.024	477.461	1128.11	0.348	1.044	1.91									1467088	4996	510.658	1.739	5288	1.841	0.2594	3.9	tests performed	2410728	1179912	1064297	166519		8587	83.91	41.07	37.05	5.8	2989	3757	0.131	43.52	2872934	104.871
ALB	Europe	Albania	2022/1/11	222664	2177	1520.43	3247	6	3.286	77504	757.762	529.225	1130.2	2.088	1.144	1.81									1475224	8136	513.49	2.832	5712	1.988	0.2662	3.8	tests performed	2419734	1183130	1067328	169276	9006	9063	84.23	41.18	37.15	5.89	3155	3927	0.137	43.52	2872934	104.871
ALB	Europe	Albania	2022/1/12	224569	1905	1792.57	3253	6	4.143	78167.1	663.085	623.951	1132.29	2.088	1.442	1.71									1481981	6757	515.842	2.352	5864	2.041	0.3057	3.3	tests performed						8233					2866	3414	0.119	43.52	2872934	104.871
ALB	Europe	Albania	2022/1/13	226598	2029	1905.86	3255	2	3.857	78873.4	706.247	663.384	1132.99	0.696	1.343	1.63									1489359	7378	518.41	2.568	6339	2.206	0.3007	3.3	tests performed						7556					2630	2925	0.102	43.52	2872934	104.871
ALB	Europe	Albania	2022/1/14	228777	2179	1981.71	3262	7	4.143	79631.8	758.458	689.788	1135.43	2.437	1.442	1.55									1496985	7626	521.065	2.654	6850	2.384	0.2893	3.5	tests performed						6879					2394	2435	0.085	43.52	2872934	104.871
ALB	Europe	Albania	2022/1/15	230940	2163	2290.71	3265	3	4.571	80384.7	752.889	797.343	1136.47	1.044	1.591	1.49									1504611	7626	523.719	2.654	6750	2.35	0.3394	2.9	tests performed						6202					2159	1945	0.068	43.52	2872934	104.871
ALB	Europe	Albania	2022/1/16	232637	1697	1849	3269	4	4.143	80975.4	590.685	643.593	1137.86	1.392	1.442	1.41									1509891	5280	525.557	1.838	6828	2.377	0.2708	3.7	tests performed						6089					2119	1810	0.063	43.52	2872934	104.871
ALB	Europe	Albania	2022/1/17	233654	1017	1881	3271	2	4.286	81329.4	353.994	654.731	1138.56	0.696	1.492	1.37									1513915	4024	526.958	1.401	6690	2.329	0.2812	3.6	tests performed						5976					2080	1674	0.058	43.52	2872934	104.871
ALB	Europe	Albania	2022/1/18	236486	2832	1974.57	3277	6	4.286	82315.1	985.752	687.301	1140.65	2.088	1.492	1.33									1522661	8746	530.002	3.044	6777	2.359	0.2914	3.4	tests performed						5471					1904	1416	0.049	61.11	2872934	104.871
ALB	Europe	Albania	2022/1/19	239129	2643	2080	3283	6	4.286	83235.1	919.965	723.999	1142.73	2.088	1.492	1.27									1530520	7859	532.738	2.736	6934	2.414	0.3	3.3	tests performed						5471					1904	1416	0.049	61.11	2872934	104.871
ALB	Europe	Albania	2022/1/20	241512	2383	2130.57	3286	3	4.429	84064.6	829.466	741.601	1143.78	1.044	1.541	1.22									1538154	7634	535.395	2.657	6971	2.426	0.3056	3.3	tests performed						5471					1904	1416	0.049	61.11	2872934	104.871
ALB	Europe	Albania	2022/1/21	244182	2670	2200.71	3292	6	4.286	84993.9	929.364	766.016	1145.87	2.088	1.492	1.16													6137	2.136	0.3586	2.8	tests performed						5471					1904	1416	0.049	61.11	2872934	104.871
ALB	Europe	Albania	2022/1/22	246412	2230	2210.29	3297	5	4.571	85770.2	776.21	769.348	1147.61	1.74	1.591	1.1													5303	1.846	0.4168	2.4	tests performed						5471					1904	1416	0.049	61.11	2872934	104.871
ALB	Europe	Albania	2022/1/23	248070	1658	2204.71	3305	8	5.143	86347.3	577.11	767.409	1150.39	2.785	1.79	1.03									1543521	5367	537.263	1.868	4804	1.672	0.4589	2.2	tests performed						5471					1904	1416	0.049	61.11	2872934	104.871
ALB	Europe	Albania	2022/1/24	248070	0	2059.43	3305	0	4.857	86347.3	0	716.838	1150.39	0	1.691	0.98													4734	1.648	0.435	2.3	tests performed						5471					1904	1416	0.049	61.11	2872934	104.871
ALB	Europe	Albania	2022/1/25	248859	789	1767.57	3312	7	5	86621.9	274.632	615.25	1152.83	2.437	1.74	0.95									1550588	7067	539.723	2.46	3990	1.389	0.443	2.3	tests performed						5471					1904	1416	0.049	61.11	2872934	104.871
ALB	Europe	Albania	2022/1/26	251015	2156	1698	3317	5	4.857	87372.4	750.452	591.033	1154.57	1.74	1.691	0.94													3271	1.139	0.5191	1.9	tests performed						5471					1904	1416	0.049	61.11	2872934	104.871
ALB	Europe	Albania	2022/1/27	252577	1562	1580.71	3323	6	5.286	87916	543.695	550.209	1156.66	2.088	1.84	0.92									1556250	5662	541.694	1.971	2585	0.9	0.6115	1.6	tests performed						5471					1904	1416	0.049	61.11	2872934	104.871
ALB	Europe	Albania	2022/1/28	254126	1549	1420.57	3329	6	5.286	88455.2	539.17	494.467	1158.75	2.088	1.84	0.89													2496	0.869	0.5691	1.8	tests performed						5471					1904	1416	0.049	61.11	2872934	104.871
ALB	Europe	Albania	2022/1/29	254126	0	1102	3329	0	4.571	88455.2	0	383.58	1158.75	0	1.591	0.88													2407	0.838	0.4578	2.2	tests performed						5471					1904	1416	0.049	61.11	2872934	104.871
ALB	Europe	Albania	2022/1/30	255741	1615	1095.86	3334	5	4.143	89017.4	562.143	381.442	1160.49	1.74	1.442	0.88									1559750	3500	542.912	1.218	2318	0.807	0.4728	2.1	tests performed	2523683	1210040	1111520	202123		5471	87.84	42.12	38.69	7.04	1904	1416	0.049	61.11	2872934	104.871
ALB	Europe	Albania	2022/1/31	258543	2802	1496.14	3346	12	5.857	89992.7	975.31	520.772	1164.66	4.177	2.039	0.89									1562780	3030	543.967	1.055	2246	0.782	0.6661	1.5	tests performed						11055					3848	4116	0.143	61.11	2872934	104.871
ALB	Europe	Albania	2022/2/1	258543	0	1383.43	3346	0	4.857	89992.7	0	481.539	1164.66	0	1.691	0.84													2281	0.794	0.6065	1.6	tests performed	2612804	1250672	1156751	205381		16639	90.95	43.53	40.26	7.15	5792	6816	0.237	61.11	2872934	104.871
ALB	Europe	Albania	2022/2/2	261240	2697	1460.71	3362	16	6.429	90931.4	938.762	508.44	1170.23	5.569	2.238	0.83									1570334	7554	546.596	2.629	2416	0.841	0.6046	1.7	tests performed						16474					5734	6748	0.235	61.11	2872934	104.871
ALB	Europe	Albania	2022/2/3	261240	0	1237.57	3362	0	5.571	90931.4	0	430.769	1170.23	0	1.939	0.78													2124	0.739	0.5827	1.7	tests performed						16309					5677	6679	0.232	61.11	2872934	104.871
ALB	Europe	Albania	2022/2/4	263172	1932	1292.29	3371	9	6	91603.9	672.483	449.814	1173.36	3.133	2.088	0.76													2069	0.72	0.6246	1.6	tests performed						16144					5619	6610	0.23	61.11	2872934	104.871
ALB	Europe	Albania	2022/2/5	263172	0	1292.29	3371	0	6	91603.9	0	449.814	1173.36	0	2.088	0.72													2015	0.701	0.6413	1.6	tests performed						15979					5562	6542	0.228	61.11	2872934	104.871
ALB	Europe	Albania	2022/2/6	264624	1452	1269	3380	9	6.571	92109.3	505.407	441.709	1176.5	3.133	2.287	0.7									1573470	3136	547.687	1.092	1960	0.682	0.6474	1.5	tests performed	2634377	1255350	1166963	212064		15813	91.7	43.7	40.62	7.38	5504	6473	0.225	61.11	2872934	104.871
ALB	Europe	Albania	2022/2/7	264875	251	904.571	3387	7	5.857	92196.7	87.367	314.86	1178.93	2.437	2.039	0.67													1633	0.568	0.5539	1.8	tests performed	2639523	1256409	1169470	213644	5146	10183	91.88	43.73	40.71	7.44	3544	3722	0.13	61.11	2872934	104.871
ALB	Europe	Albania	2022/2/8	265716	841	1024.71	3393	6	6.714	92489.4	292.732	356.679	1181.02	2.088	2.337	0.65													1199	0.417	0.8546	1.2	tests performed						4348					1513	933	0.032	61.11	2872934	104.871
ALB	Europe	Albania	2022/2/9	266416	700	739.429	3399	6	5.286	92733.1	243.653	257.378	1183.11	2.088	1.84	0.62													765	0.266	0.9666	1	tests performed						4263					1484	914	0.032	61.11	2872934	104.871
ALB	Europe	Albania	2022/2/10	267020	604	825.714	3402	3	5.714	92943.3	210.238	287.412	1184.16	1.044	1.989	0.59									1576432	2962	548.718	1.031	759	0.264			tests performed						4178					1454	894	0.031	61.11	2872934	104.871
ALB	Europe	Albania	2022/2/11	267020	0	549.714	3402	0	4.429	92943.3	0	191.342	1184.16	0	1.541	0.57													736	0.256	0.7469	1.3	tests performed						4093					1425	874	0.03	61.11	2872934	104.871
ALB	Europe	Albania	2022/2/12	267551	531	625.571	3407	5	5.143	93128.1	184.828	217.747	1185.9	1.74	1.79	0.57													714	0.249	0.8761	1.1	tests performed						4008					1395	854	0.03	61.11	2872934	104.871
ALB	Europe	Albania	2022/2/13	268008	457	483.429	3410	3	4.286	93287.2	159.071	168.27	1186.94	1.044	1.492	0.56									1578306	1874	549.371	0.652	691	0.241	0.6996	1.4	tests performed	2661838	1261189	1179476	221173		3923	92.65	43.9	41.05	7.7	1366	834	0.029	61.11	2872934	104.871
ALB	Europe	Albania	2022/2/14	268304	296	489.857	3414	4	3.857	93390.2	103.031	170.508	1188.33	1.392	1.343	0.56													784	0.273	0.6248	1.6	tests performed	2665804	1262067	1181246	222491	3966	3754	92.79	43.93	41.12	7.74	1307	808	0.028	61.11	2872934	104.871
ALB	Europe	Albania	2022/2/15	268491	187	396.429	3420	6	3.857	93455.3	65.09	137.987	1190.42	2.088	1.343	0.55									1581095	2789	550.342	0.971	878	0.306	0.4515	2.2	tests performed	2669695	1262935	1182883	223877	3891	3779	92.93	43.96	41.17	7.79	1315	818	0.028	61.11	2872934	104.871
ALB	Europe	Albania	2022/2/16	268940	449	360.571	3423	3	3.429	93611.6	156.286	125.506	1191.46	1.044	1.193	0.55													945	0.329	0.3816	2.6	tests performed	2673183	1263745	1184292	225146	3488	3746	93.05	43.99	41.22	7.84	1304	820	0.029	61.11	2872934	104.871
ALB	Europe	Albania	2022/2/17	269301	361	325.857	3430	7	4	93737.3	125.656	113.423	1193.9	2.437	1.392	0.55									1583514	2419	551.184	0.842	1012	0.352	0.322	3.1	tests performed						3591					1250	784	0.027	61.11	2872934	104.871
ALB	Europe	Albania	2022/2/18	269601	300	368.714	3432	2	4.286	93841.7	104.423	128.341	1194.6	0.696	1.492	0.54													999	0.348	0.3691	2.7	tests performed						3436					1196	748	0.026	61.11	2872934	104.871
ALB	Europe	Albania	2022/2/19	269904	303	336.143	3433	1	3.714	93947.2	105.467	117.003	1194.95	0.348	1.293	0.55													987	0.344	0.3406	2.9	tests performed						3280					1142	712	0.025	61.11	2872934	104.871
ALB	Europe	Albania	2022/2/20	270164	260	308	3438	5	4	94037.7	90.5	107.207	1196.69	1.74	1.392	0.54									1585124	1610	551.744	0.56	974	0.339	0.3162	3.2	tests performed	2683715	1265923	1188503	229289		3125	93.41	44.06	41.37	7.98	1088	676	0.024	61.11	2872934	104.871
ALB	Europe	Albania	2022/2/21	270370	206	295.143	3445	7	4.429	94109.4	71.704	102.732	1199.12	2.437	1.541	0.54													945	0.329	0.3123	3.2	tests performed						2945					1025	629	0.022	61.11	2872934	104.871
ALB	Europe	Albania	2022/2/22	270455	85	280.571	3451	6	4.429	94139	29.586	97.66	1201.21	2.088	1.541	0.53									1587511	2387	552.575	0.831	917	0.319	0.306	3.3	tests performed						2775					966	583	0.02	61.11	2872934	104.871
ALB	Europe	Albania	2022/2/23	270734	279	256.286	3453	2	4.286	94236.1	97.113	89.207	1201.91	0.696	1.492	0.53													778	0.271	0.3294	3	tests performed						2663					927	545	0.019	61.11	2872934	104.871
ALB	Europe	Albania	2022/2/24	270947	213	235.143	3457	4	3.857	94310.2	74.14	81.848	1203.3	1.392	1.343	0.53													640	0.223	0.3674	2.7	tests performed						2673					930	545	0.019	61.11	2872934	104.871
ALB	Europe	Albania	2022/2/25	271141	194	220	3458	1	3.714	94377.7	67.527	76.577	1203.65	0.348	1.293	0.53													598	0.208	0.3679	2.7	tests performed						2683					934	546	0.019	61.11	2872934	104.871
ALB	Europe	Albania	2022/2/26	271141	0	176.714	3458	0	3.571	94377.7	0	61.51	1203.65	0	1.243	0.54													556	0.194	0.3178	3.1	tests performed						2693					937	546	0.019	61.11	2872934	104.871
ALB	Europe	Albania	2022/2/27	271527	386	194.714	3464	6	3.714	94512.1	134.357	67.775	1205.74	2.088	1.293	0.55									1588724	1213	552.997	0.422	514	0.179	0.3788	2.6	tests performed	2702638	1269746	1196277	236615		2703	94.07	44.2	41.64	8.24	941	546	0.019	61.11	2872934	104.871
ALB	Europe	Albania	2022/2/28	271563	36	170.429	3469	5	3.429	94524.6	12.531	59.322	1207.48	1.74	1.193	0.54													390	0.136	0.437	2.3	tests performed						2741					954	539	0.019	61.11	2872934	104.871
ALB	Europe	Albania	2022/3/1	271702	139	178.143	3472	3	3	94573	48.383	62.007	1208.52	1.044	1.044	0.53													265	0.092	0.6722	1.5	tests performed	2708574	1270745	1198759	239070		2779	94.28	44.23	41.73	8.32	967	533	0.019	46.3	2872934	104.871
ALB	Europe	Albania	2022/3/2	271825	123	155.857	3474	2	3	94615.8	42.813	54.25	1209.22	0.696	1.044	0.53													277	0.096	0.5627	1.8	tests performed						2740					954	517	0.018	46.3	2872934	104.871
ALB	Europe	Albania	2022/3/3	271825	0	125.429	3474	0	2.429	94615.8	0	43.659	1209.22	0	0.845	0.52									1590013	1289	553.446	0.449	288	0.1	0.4355	2.3	tests performed						2700					940	502	0.017	35.19	2872934	104.871
ALB	Europe	Albania	2022/3/4	272030	205	127	3478	4	2.857	94687.2	71.356	44.206	1210.61	1.392	0.995	0.54													322	0.112	0.3944	2.5	tests performed						2661					926	486	0.017	35.19	2872934	104.871
ALB	Europe	Albania	2022/3/5	272030	0	127	3478	0	2.857	94687.2	0	44.206	1210.61	0	0.995	0.54													355	0.124	0.3577	2.8	tests performed						2622					913	471	0.016	35.19	2872934	104.871
ALB	Europe	Albania	2022/3/6	272210	180	97.571	3482	4	2.571	94749.8	62.654	33.962	1212	1.392	0.895	0.56									1591442	1429	553.943	0.497	388	0.135	0.2515	4	tests performed						2583					899	455	0.016	46.3	2872934	104.871
ALB	Europe	Albania	2022/3/7	272250	40	98.143	3483	1	2	94763.8	13.923	34.161	1212.35	0.348	0.696	0.56									1592470	1028	554.301	0.358	489	0.17	0.2007	5	tests performed	2723146	1273369	1204250	245527		2506	94.79	44.32	41.92	8.55	872	446	0.016	46.3	2872934	104.871
ALB	Europe	Albania	2022/3/8	272337	87	90.714	3483	0	1.571	94794	30.283	31.575	1212.35	0	0.547	0.57									1594075	1605	554.86	0.559	672	0.234	0.135	7.4	tests performed						2407					838	429	0.015	46.3	2872934	104.871
ALB	Europe	Albania	2022/3/9	272412	75	83.857	3483	0	1.286	94820.1	26.106	29.189	1212.35	0	0.448	0.57													715	0.249	0.1173	8.5	tests performed						2385					830	421	0.015	46.3	2872934	104.871
ALB	Europe	Albania	2022/3/10	272479	67	93.429	3484	1	1.429	94843.5	23.321	32.52	1212.7	0.348	0.497	0.57									1595314	1239	555.291	0.431	757	0.263	0.1234	8.1	tests performed	2729969	1274514	1206964	248491		2363	95.02	44.36	42.01	8.65	823	413	0.014	46.3	2872934	104.871
ALB	Europe	Albania	2022/3/11	272552	73	74.571	3485	1	1	94868.9	25.41	25.957	1213.05	0.348	0.348	0.58													721	0.251	0.1034	9.7	tests performed						2207					768	385	0.013	46.3	2872934	104.871
ALB	Europe	Albania	2022/3/12	272621	69	84.429	3485	0	1	94892.9	24.017	29.388	1213.05	0	0.348	0.6													684	0.238	0.1234	8.1	tests performed						2051					714	356	0.012	46.3	2872934	104.871
ALB	Europe	Albania	2022/3/13	272663	42	64.714	3485	0	0.429	94907.5	14.619	22.526	1213.05	0	0.149	0.61									1595977	663	555.522	0.231	648	0.226	0.0999	10	tests performed						1895					660	328	0.011	46.3	2872934	104.871
ALB	Europe	Albania	2022/3/14	272689	26	62.714	3485	0	0.286	94916.6	9.05	21.829	1213.05	0	0.099	0.63													554	0.193	0.1132	8.8	tests performed	2735318	1275463	1208831	251024		1739	95.21	44.4	42.08	8.74	605	299	0.01	46.3	2872934	104.871
ALB	Europe	Albania	2022/3/15	272711	22	53.429	3486	1	0.429	94924.2	7.658	18.597	1213.39	0.348	0.149	0.66													377	0.131	0.1417	7.1	tests performed	2737859	1275907	1209791	252161	2541	1777	95.3	44.41	42.11	8.78	619	308	0.011		2872934	104.871
ALB	Europe	Albania	2022/3/16	272804	93	56	3487	1	0.571	94956.6	32.371	19.492	1213.74	0.348	0.199	0.69									1597084	1107	555.907	0.385	341	0.119	0.1642	6.1	tests performed						1712					596	301	0.01		2872934	104.871
ALB	Europe	Albania	2022/3/17	272885	81	58	3487	0	0.429	94984.8	28.194	20.188	1213.74	0	0.149	0.72													264	0.092	0.2197	4.6	tests performed						1647					573	294	0.01		2872934	104.871
ALB	Europe	Albania	2022/3/18	272961	76	58.429	3487	0	0.286	95011.2	26.454	20.338	1213.74	0	0.099	0.74													244	0.085	0.2395	4.2	tests performed						1716					597	308	0.011		2872934	104.871
ALB	Europe	Albania	2022/3/19	273040	79	59.857	3487	0	0.286	95038.7	27.498	20.835	1213.74	0	0.099	0.75													223	0.078	0.2684	3.7	tests performed						1785					621	321	0.011		2872934	104.871
ALB	Europe	Albania	2022/3/20	273088	48	60.714	3487	0	0.286	95055.4	16.708	21.133	1213.74	0	0.099	0.76													203	0.071	0.2991	3.3	tests performed						1854					645	335	0.012		2872934	104.871
ALB	Europe	Albania	2022/3/21	273088	0	57	3487	0	0.286	95055.4	0	19.84	1213.74	0	0.099	0.77													162	0.056	0.3519	2.8	tests performed						1923					669	349	0.012		2872934	104.871
ALB	Europe	Albania	2022/3/22	273146	58	62.143	3489	2	0.429	95075.6	20.188	21.63	1214.44	0.696	0.149	0.79													120	0.042	0.5179	1.9	tests performed						1821					634	333	0.012		2872934	104.871
ALB	Europe	Albania	2022/3/23	273164	18	51.429	3489	0	0.286	95081.9	6.265	17.901	1214.44	0	0.099	0.82									1597634	550	556.098	0.191	79	0.027	0.651	1.5	tests performed						1821					634	333	0.012		2872934	104.871
ALB	Europe	Albania	2022/3/24	273257	93	53.143	3489	0	0.286	95114.3	32.371	18.498	1214.44	0	0.099	0.86													90	0.031	0.5905	1.7	tests performed	2754244	1278902	1215199	260143		1821	95.87	44.52	42.3	9.05	634	333	0.012		2872934	104.871
ALB	Europe	Albania	2022/3/25	273318	61	51	3490	1	0.429	95135.5	21.233	17.752	1214.79	0.348	0.149	0.88													102	0.036	0.5	2	tests performed						1803					628	331	0.012		2872934	104.871
ALB	Europe	Albania	2022/3/26	273387	69	49.571	3491	1	0.571	95159.5	24.017	17.255	1215.13	0.348	0.199	0.91													114	0.04	0.4348	2.3	tests performed						1784					621	330	0.011		2872934	104.871
ALB	Europe	Albania	2022/3/27	273432	45	49.143	3491	0	0.571	95175.2	15.663	17.105	1215.13	0	0.199	0.92									1598280	646	556.323	0.225	126	0.044	0.39	2.6	tests performed						1766					615	328	0.011		2872934	104.871
ALB	Europe	Albania	2022/3/28	273432	0	49.143	3491	0	0.571	95175.2	0	17.105	1215.13	0	0.199	0.95													150	0.052	0.3276	3.1	tests performed						1748					608	327	0.011		2872934	104.871
ALB	Europe	Albania	2022/3/29	273529	97	54.714	3492	1	0.429	95208.9	33.763	19.045	1215.48	0.348	0.149	0.99													174	0.061	0.3144	3.2	tests performed	2762715	1280514	1217699	264502		1730	96.16	44.57	42.39	9.21	602	325	0.011		2872934	104.871
ALB	Europe	Albania	2022/3/30	273608	79	63.429	3492	0	0.429	95236.4	27.498	22.078	1215.48	0	0.149	1													198	0.069	0.3203	3.1	tests performed						1768					615	336	0.012		2872934	104.871
ALB	Europe	Albania	2022/3/31	273677	69	60	3492	0	0.429	95260.5	24.017	20.885	1215.48	0	0.149	1.01									1599266	986	556.666	0.343	210	0.073	0.2857	3.5	tests performed	2766890	1281331	1218665	266894		1807	96.31	44.6	42.42	9.29	629	347	0.012		2872934	104.871
ALB	Europe	Albania	2022/4/1	273759	82	63	3492	0	0.286	95289	28.542	21.929	1215.48	0	0.099	1.02													275	0.096	0.2291	4.4	tests performed						1800					627	353	0.012		2872934	104.871
ALB	Europe	Albania	2022/4/2	273823	64	62.286	3492	0	0.143	95311.3	22.277	21.68	1215.48	0	0.05	1.02									1600493	1227	557.094	0.427	339	0.118	0.1837	5.4	tests performed						1793					624	359	0.012		2872934	104.871
ALB	Europe	Albania	2022/4/3	273870	47	62.571	3492	0	0.143	95327.6	16.36	21.78	1215.48	0	0.05	1.02																							1786					622	365	0.013		2872934	104.871
ALB	Europe	Albania	2022/4/4	273913	43	68.714	3492	0	0.143	95342.6	14.967	23.918	1215.48	0	0.05	1.03																		2773475	1282785	1220014	270676		1779	96.54	44.65	42.47	9.42	619	370	0.013		2872934	104.871
ALB	Europe	Albania	2022/4/5	274000	87	67.286	3492	0	0	95372.9	30.283	23.421	1215.48	0	0	1.04																																2872934	104.871
ALB	Europe	Albania	2022/4/6	274055	55	63.857	3492	0	0	95392	19.144	22.227	1215.48	0	0																																	2872934	104.871
DZA	Africa	Algeria	2020/2/25	1	1					0.022	0.022																																				0	44616626	17.348
DZA	Africa	Algeria	2020/2/26	1	0					0.022	0																																				0	44616626	17.348
DZA	Africa	Algeria	2020/2/27	1	0					0.022	0																																				0	44616626	17.348
DZA	Africa	Algeria	2020/2/28	1	0					0.022	0																																				0	44616626	17.348
DZA	Africa	Algeria	2020/2/29	1	0					0.022	0																																				0	44616626	17.348
DZA	Africa	Algeria	2020/3/1	1	0					0.022	0																																				0	44616626	17.348
DZA	Africa	Algeria	2020/3/2	3	2	0.429				0.067	0.045	0.01																																			0	44616626	17.348
DZA	Africa	Algeria	2020/3/3	5	2	0.571				0.112	0.045	0.013																																			0	44616626	17.348
DZA	Africa	Algeria	2020/3/4	12	7	1.571				0.269	0.157	0.035																																			0	44616626	17.348
DZA	Africa	Algeria	2020/3/5	12	0	1.571				0.269	0	0.035																																			5.56	44616626	17.348
DZA	Africa	Algeria	2020/3/6	17	5	2.286				0.381	0.112	0.051																																			5.56	44616626	17.348
DZA	Africa	Algeria	2020/3/7	17	0	2.286				0.381	0	0.051																																			5.56	44616626	17.348
DZA	Africa	Algeria	2020/3/8	19	2	2.571				0.426	0.045	0.058																																			5.56	44616626	17.348
DZA	Africa	Algeria	2020/3/9	20	1	2.429				0.448	0.022	0.054																																			5.56	44616626	17.348
DZA	Africa	Algeria	2020/3/10	20	0	2.143				0.448	0	0.048																																			16.67	44616626	17.348
DZA	Africa	Algeria	2020/3/11	20	0	1.143				0.448	0	0.026																																			16.67	44616626	17.348
DZA	Africa	Algeria	2020/3/12	24	4	1.714	1	1		0.538	0.09	0.038	0.022	0.022																																	30.56	44616626	17.348
DZA	Africa	Algeria	2020/3/13	26	2	1.286	2	1		0.583	0.045	0.029	0.045	0.022																																	30.56	44616626	17.348
DZA	Africa	Algeria	2020/3/14	37	11	2.857	3	1		0.829	0.247	0.064	0.067	0.022																																	36.11	44616626	17.348
DZA	Africa	Algeria	2020/3/15	48	11	4.143	4	1		1.076	0.247	0.093	0.09	0.022																																	36.11	44616626	17.348
DZA	Africa	Algeria	2020/3/16	54	6	4.857	4	0		1.21	0.134	0.109	0.09	0																																	36.11	44616626	17.348
DZA	Africa	Algeria	2020/3/17	60	6	5.714	4	0		1.345	0.134	0.128	0.09	0																																	38.89	44616626	17.348
DZA	Africa	Algeria	2020/3/18	74	14	7.714	7	3	1	1.659	0.314	0.173	0.157	0.067	0.022																																38.89	44616626	17.348
DZA	Africa	Algeria	2020/3/19	87	13	9	9	2	1.143	1.95	0.291	0.202	0.202	0.045	0.026																																38.89	44616626	17.348
DZA	Africa	Algeria	2020/3/20	90	3	9.143	11	2	1.286	2.017	0.067	0.205	0.247	0.045	0.029																																38.89	44616626	17.348
DZA	Africa	Algeria	2020/3/21	139	49	14.571	15	4	1.714	3.115	1.098	0.327	0.336	0.09	0.038																																38.89	44616626	17.348
DZA	Africa	Algeria	2020/3/22	201	62	21.857	17	2	1.857	4.505	1.39	0.49	0.381	0.045	0.042	2.05																															38.89	44616626	17.348
DZA	Africa	Algeria	2020/3/23	230	29	25.143	17	0	1.857	5.155	0.65	0.564	0.381	0	0.042	1.77																															75	44616626	17.348
DZA	Africa	Algeria	2020/3/24	264	34	29.143	19	2	2.143	5.917	0.762	0.653	0.426	0.045	0.048	1.61																															75	44616626	17.348
DZA	Africa	Algeria	2020/3/25	302	38	32.571	21	2	2	6.769	0.852	0.73	0.471	0.045	0.045	1.58																															75	44616626	17.348
DZA	Africa	Algeria	2020/3/26	367	65	40	25	4	2.286	8.226	1.457	0.897	0.56	0.09	0.051	1.62																															75	44616626	17.348
DZA	Africa	Algeria	2020/3/27	409	42	45.571	26	1	2.143	9.167	0.941	1.021	0.583	0.022	0.048	1.55																															75	44616626	17.348
DZA	Africa	Algeria	2020/3/28	454	45	45	29	3	2	10.176	1.009	1.009	0.65	0.067	0.045	1.64																															75	44616626	17.348
DZA	Africa	Algeria	2020/3/29	511	57	44.286	31	2	2	11.453	1.278	0.993	0.695	0.045	0.045	1.75																															75	44616626	17.348
DZA	Africa	Algeria	2020/3/30	584	73	50.571	35	4	2.571	13.089	1.636	1.133	0.784	0.09	0.058	1.99																															86.57	44616626	17.348
DZA	Africa	Algeria	2020/3/31	716	132	64.571	44	9	3.571	16.048	2.959	1.447	0.986	0.202	0.08	2.19																															86.57	44616626	17.348
DZA	Africa	Algeria	2020/4/1	847	131	77.857	58	14	5.286	18.984	2.936	1.745	1.3	0.314	0.118	2.09																															86.57	44616626	17.348
DZA	Africa	Algeria	2020/4/2	986	139	88.429	86	28	8.714	22.099	3.115	1.982	1.928	0.628	0.195	1.91																															86.57	44616626	17.348
DZA	Africa	Algeria	2020/4/3	1171	185	108.857	105	19	11.286	26.246	4.146	2.44	2.353	0.426	0.253	1.75																															86.57	44616626	17.348
DZA	Africa	Algeria	2020/4/4	1251	80	113.857	130	25	14.429	28.039	1.793	2.552	2.914	0.56	0.323	1.41																															86.57	44616626	17.348
DZA	Africa	Algeria	2020/4/5	1320	69	115.571	152	22	17.286	29.585	1.547	2.59	3.407	0.493	0.387	1.17																															86.57	44616626	17.348
DZA	Africa	Algeria	2020/4/6	1423	103	119.857	173	21	19.714	31.894	2.309	2.686	3.877	0.471	0.442	1.1																															86.57	44616626	17.348
DZA	Africa	Algeria	2020/4/7	1468	45	107.429	193	20	21.286	32.903	1.009	2.408	4.326	0.448	0.477	0.97																															86.57	44616626	17.348
DZA	Africa	Algeria	2020/4/8	1572	104	103.571	205	12	21	35.234	2.331	2.321	4.595	0.269	0.471	1																															86.57	44616626	17.348
DZA	Africa	Algeria	2020/4/9	1666	94	97.143	235	30	21.286	37.34	2.107	2.177	5.267	0.672	0.477	0.98																															86.57	44616626	17.348
DZA	Africa	Algeria	2020/4/10	1761	95	84.286	256	21	21.571	39.47	2.129	1.889	5.738	0.471	0.483	0.97																															86.57	44616626	17.348
DZA	Africa	Algeria	2020/4/11	1825	64	82	275	19	20.714	40.904	1.434	1.838	6.164	0.426	0.464	0.98																															86.57	44616626	17.348
DZA	Africa	Algeria	2020/4/12	1914	89	84.857	293	18	20.143	42.899	1.995	1.902	6.567	0.403	0.451	1.01																															86.57	44616626	17.348
DZA	Africa	Algeria	2020/4/13	1983	69	80	313	20	20	44.445	1.547	1.793	7.015	0.448	0.448	1.01																															86.57	44616626	17.348
DZA	Africa	Algeria	2020/4/14	2070	87	86	326	13	19	46.395	1.95	1.928	7.307	0.291	0.426	1.06																															92.13	44616626	17.348
DZA	Africa	Algeria	2020/4/15	2160	90	84	336	10	18.714	48.412	2.017	1.883	7.531	0.224	0.419	1.1																															92.13	44616626	17.348
DZA	Africa	Algeria	2020/4/16	2268	108	86	348	12	16.143	50.833	2.421	1.928	7.8	0.269	0.362	1.18																															92.13	44616626	17.348
DZA	Africa	Algeria	2020/4/17	2418	150	93.857	364	16	15.429	54.195	3.362	2.104	8.158	0.359	0.346	1.25																															92.13	44616626	17.348
DZA	Africa	Algeria	2020/4/18	2534	116	101.286	367	3	13.143	56.795	2.6	2.27	8.226	0.067	0.295	1.21																															92.13	44616626	17.348
DZA	Africa	Algeria	2020/4/19	2629	95	102.143	375	8	11.714	58.924	2.129	2.289	8.405	0.179	0.263	1.11																															92.13	44616626	17.348
DZA	Africa	Algeria	2020/4/20	2718	89	105	384	9	10.143	60.919	1.995	2.353	8.607	0.202	0.227	1.06																															92.13	44616626	17.348
DZA	Africa	Algeria	2020/4/21	2811	93	105.857	392	8	9.429	63.003	2.084	2.373	8.786	0.179	0.211	1.03																															92.13	44616626	17.348
DZA	Africa	Algeria	2020/4/22	2910	99	107.143	402	10	9.429	65.222	2.219	2.401	9.01	0.224	0.211	1.03																															92.13	44616626	17.348
DZA	Africa	Algeria	2020/4/23	3007	97	105.571	407	5	8.429	67.396	2.174	2.366	9.122	0.112	0.189	1.06																															92.13	44616626	17.348
DZA	Africa	Algeria	2020/4/24	3127	120	101.286	415	8	7.286	70.086	2.69	2.27	9.301	0.179	0.163	1.14																															76.85	44616626	17.348
DZA	Africa	Algeria	2020/4/25	3256	129	103.143	419	4	7.429	72.977	2.891	2.312	9.391	0.09	0.166	1.22																															76.85	44616626	17.348
DZA	Africa	Algeria	2020/4/26	3382	126	107.571	425	6	7.143	75.801	2.824	2.411	9.526	0.134	0.16	1.26																															76.85	44616626	17.348
DZA	Africa	Algeria	2020/4/27	3517	135	114.143	432	7	6.857	78.827	3.026	2.558	9.682	0.157	0.154	1.29																															76.85	44616626	17.348
DZA	Africa	Algeria	2020/4/28	3649	132	119.714	437	5	6.429	81.786	2.959	2.683	9.795	0.112	0.144	1.3																															76.85	44616626	17.348
DZA	Africa	Algeria	2020/4/29	3848	199	134	444	7	6	86.246	4.46	3.003	9.951	0.157	0.134	1.34																															76.85	44616626	17.348
DZA	Africa	Algeria	2020/4/30	4006	158	142.714	450	6	6.143	89.787	3.541	3.199	10.086	0.134	0.138	1.27																															76.85	44616626	17.348
DZA	Africa	Algeria	2020/5/1	4154	148	146.714	453	3	5.429	93.104	3.317	3.288	10.153	0.067	0.122	1.21																															76.85	44616626	17.348
DZA	Africa	Algeria	2020/5/2	4295	141	148.429	459	6	5.714	96.265	3.16	3.327	10.288	0.134	0.128	1.21																															76.85	44616626	17.348
DZA	Africa	Algeria	2020/5/3	4474	179	156	463	4	5.429	100.277	4.012	3.496	10.377	0.09	0.122	1.25																															76.85	44616626	17.348
DZA	Africa	Algeria	2020/5/4	4648	174	161.571	465	2	4.714	104.176	3.9	3.621	10.422	0.045	0.106	1.24																															76.85	44616626	17.348
DZA	Africa	Algeria	2020/5/5	4838	190	169.857	470	5	4.714	108.435	4.259	3.807	10.534	0.112	0.106	1.22																															76.85	44616626	17.348
DZA	Africa	Algeria	2020/5/6	4997	159	164.143	476	6	4.571	111.999	3.564	3.679	10.669	0.134	0.102	1.16																															76.85	44616626	17.348
DZA	Africa	Algeria	2020/5/7	5182	185	168	483	7	4.714	116.145	4.146	3.765	10.826	0.157	0.106	1.15																															76.85	44616626	17.348
DZA	Africa	Algeria	2020/5/8	5369	187	173.571	488	5	5	120.336	4.191	3.89	10.938	0.112	0.112	1.14																															76.85	44616626	17.348
DZA	Africa	Algeria	2020/5/9	5558	189	180.429	494	6	5	124.572	4.236	4.044	11.072	0.134	0.112	1.13																															76.85	44616626	17.348
DZA	Africa	Algeria	2020/5/10	5723	165	178.429	502	8	5.571	128.271	3.698	3.999	11.251	0.179	0.125	1.09																															76.85	44616626	17.348
DZA	Africa	Algeria	2020/5/11	5891	168	177.571	507	5	6	132.036	3.765	3.98	11.363	0.112	0.134	1.08																															76.85	44616626	17.348
DZA	Africa	Algeria	2020/5/12	6067	176	175.571	515	8	6.429	135.981	3.945	3.935	11.543	0.179	0.144	1.08																															87.96	44616626	17.348
DZA	Africa	Algeria	2020/5/13	6253	186	179.429	522	7	6.571	140.15	4.169	4.022	11.7	0.157	0.147	1.08																															87.96	44616626	17.348
DZA	Africa	Algeria	2020/5/14	6442	189	180	529	7	6.571	144.386	4.236	4.034	11.857	0.157	0.147	1.08																															76.85	44616626	17.348
DZA	Africa	Algeria	2020/5/15	6629	187	180	536	7	6.857	148.577	4.191	4.034	12.013	0.157	0.154	1.08																															76.85	44616626	17.348
DZA	Africa	Algeria	2020/5/16	6821	192	180.429	542	6	6.857	152.88	4.303	4.044	12.148	0.134	0.154	1.08																															76.85	44616626	17.348
DZA	Africa	Algeria	2020/5/17	7019	198	185.143	548	6	6.571	157.318	4.438	4.15	12.282	0.134	0.147	1.07																															76.85	44616626	17.348
DZA	Africa	Algeria	2020/5/18	7201	182	187.143	555	7	6.857	161.397	4.079	4.194	12.439	0.157	0.154	1.04																															76.85	44616626	17.348
DZA	Africa	Algeria	2020/5/19	7377	176	187.143	561	6	6.571	165.342	3.945	4.194	12.574	0.134	0.147	1.01																															76.85	44616626	17.348
DZA	Africa	Algeria	2020/5/20	7542	165	184.143	568	7	6.571	169.04	3.698	4.127	12.731	0.157	0.147	1																															76.85	44616626	17.348
DZA	Africa	Algeria	2020/5/21	7728	186	183.714	575	7	6.571	173.209	4.169	4.118	12.888	0.157	0.147	1.02																															76.85	44616626	17.348
DZA	Africa	Algeria	2020/5/22	7918	190	184.143	582	7	6.571	177.467	4.259	4.127	13.044	0.157	0.147	1.03																															76.85	44616626	17.348
DZA	Africa	Algeria	2020/5/23	8113	195	184.571	592	10	7.143	181.838	4.371	4.137	13.269	0.224	0.16	1.04																															76.85	44616626	17.348
DZA	Africa	Algeria	2020/5/24	8306	193	183.857	600	8	7.429	186.164	4.326	4.121	13.448	0.179	0.166	1.04																															76.85	44616626	17.348
DZA	Africa	Algeria	2020/5/25	8503	197	186	609	9	7.714	190.579	4.415	4.169	13.65	0.202	0.173	1.02																															76.85	44616626	17.348
DZA	Africa	Algeria	2020/5/26	8697	194	188.571	617	8	8	194.927	4.348	4.226	13.829	0.179	0.179	0.97																															76.85	44616626	17.348
DZA	Africa	Algeria	2020/5/27	8857	160	187.857	623	6	7.857	198.513	3.586	4.21	13.963	0.134	0.176	0.9																															76.85	44616626	17.348
DZA	Africa	Algeria	2020/5/28	8997	140	181.286	630	7	7.857	201.651	3.138	4.063	14.12	0.157	0.176	0.83																															76.85	44616626	17.348
DZA	Africa	Algeria	2020/5/29	9134	137	173.714	638	8	8	204.722	3.071	3.893	14.3	0.179	0.179	0.8																															76.85	44616626	17.348
DZA	Africa	Algeria	2020/5/30	9267	133	164.857	646	8	7.714	207.703	2.981	3.695	14.479	0.179	0.173	0.78																															76.85	44616626	17.348
DZA	Africa	Algeria	2020/5/31	9394	127	155.429	653	7	7.571	210.549	2.846	3.484	14.636	0.157	0.17	0.77																															76.85	44616626	17.348
DZA	Africa	Algeria	2020/6/1	9513	119	144.286	661	8	7.429	213.216	2.667	3.234	14.815	0.179	0.166	0.76																															76.85	44616626	17.348
DZA	Africa	Algeria	2020/6/2	9626	113	132.714	667	6	7.143	215.749	2.533	2.975	14.95	0.134	0.16	0.75																															76.85	44616626	17.348
DZA	Africa	Algeria	2020/6/3	9733	107	125.143	673	6	7.143	218.147	2.398	2.805	15.084	0.134	0.16	0.75																															76.85	44616626	17.348
DZA	Africa	Algeria	2020/6/4	9831	98	119.143	681	8	7.286	220.344	2.196	2.67	15.263	0.179	0.163	0.75																															76.85	44616626	17.348
DZA	Africa	Algeria	2020/6/5	9935	104	114.429	690	9	7.429	222.675	2.331	2.565	15.465	0.202	0.166	0.78																															76.85	44616626	17.348
DZA	Africa	Algeria	2020/6/6	10050	115	111.857	698	8	7.429	225.252	2.578	2.507	15.644	0.179	0.166	0.81																															76.85	44616626	17.348
DZA	Africa	Algeria	2020/6/7	10154	104	108.571	707	9	7.714	227.583	2.331	2.433	15.846	0.202	0.173	0.84																															76.85	44616626	17.348
DZA	Africa	Algeria	2020/6/8	10265	111	107.429	715	8	7.714	230.071	2.488	2.408	16.025	0.179	0.173	0.87																															76.85	44616626	17.348
DZA	Africa	Algeria	2020/6/9	10382	117	108	724	9	8.143	232.694	2.622	2.421	16.227	0.202	0.183	0.89																															76.85	44616626	17.348
DZA	Africa	Algeria	2020/6/10	10484	102	107.286	732	8	8.429	234.98	2.286	2.405	16.406	0.179	0.189	0.88																															76.85	44616626	17.348
DZA	Africa	Algeria	2020/6/11	10589	105	108.286	741	9	8.571	237.333	2.353	2.427	16.608	0.202	0.192	0.9																															76.85	44616626	17.348
DZA	Africa	Algeria	2020/6/12	10698	109	109	751	10	8.714	239.776	2.443	2.443	16.832	0.224	0.195	0.92																															76.85	44616626	17.348
DZA	Africa	Algeria	2020/6/13	10810	112	108.571	760	9	8.857	242.286	2.51	2.433	17.034	0.202	0.199	0.94																															76.85	44616626	17.348
DZA	Africa	Algeria	2020/6/14	10919	109	109.286	767	7	8.571	244.729	2.443	2.449	17.191	0.157	0.192	0.96																															65.74	44616626	17.348
DZA	Africa	Algeria	2020/6/15	11031	112	109.429	777	10	8.857	247.24	2.51	2.453	17.415	0.224	0.199	0.99																															65.74	44616626	17.348
DZA	Africa	Algeria	2020/6/16	11147	116	109.286	788	11	9.143	249.84	2.6	2.449	17.662	0.247	0.205	1.01																															65.74	44616626	17.348
DZA	Africa	Algeria	2020/6/17	11268	121	112	799	11	9.571	252.552	2.712	2.51	17.908	0.247	0.215	1.03																															65.74	44616626	17.348
DZA	Africa	Algeria	2020/6/18	11385	117	113.714	811	12	10	255.174	2.622	2.549	18.177	0.269	0.224	1.05																															65.74	44616626	17.348
DZA	Africa	Algeria	2020/6/19	11504	119	115.143	825	14	10.571	257.841	2.667	2.581	18.491	0.314	0.237	1.07																															65.74	44616626	17.348
DZA	Africa	Algeria	2020/6/20	11631	127	117.286	837	12	11	260.688	2.846	2.629	18.76	0.269	0.247	1.12																															65.74	44616626	17.348
DZA	Africa	Algeria	2020/6/21	11771	140	121.714	845	8	11.143	263.825	3.138	2.728	18.939	0.179	0.25	1.18																															65.74	44616626	17.348
DZA	Africa	Algeria	2020/6/22	11920	149	127	852	7	10.714	267.165	3.34	2.846	19.096	0.157	0.24	1.24																															65.74	44616626	17.348
DZA	Africa	Algeria	2020/6/23	12076	156	132.714	861	9	10.429	270.661	3.496	2.975	19.298	0.202	0.234	1.3																															65.74	44616626	17.348
DZA	Africa	Algeria	2020/6/24	12248	172	140	869	8	10	274.516	3.855	3.138	19.477	0.179	0.224	1.38																															65.74	44616626	17.348
DZA	Africa	Algeria	2020/6/25	12445	197	151.429	878	9	9.571	278.932	4.415	3.394	19.679	0.202	0.215	1.47																															65.74	44616626	17.348
DZA	Africa	Algeria	2020/6/26	12685	240	168.714	885	7	8.571	284.311	5.379	3.781	19.836	0.157	0.192	1.57																															65.74	44616626	17.348
DZA	Africa	Algeria	2020/6/27	12968	283	191	892	7	7.857	290.654	6.343	4.281	19.993	0.157	0.176	1.63																															65.74	44616626	17.348
DZA	Africa	Algeria	2020/6/28	13273	305	214.571	897	5	7.429	297.49	6.836	4.809	20.105	0.112	0.166	1.64																															65.74	44616626	17.348
DZA	Africa	Algeria	2020/6/29	13571	298	235.857	905	8	7.571	304.169	6.679	5.286	20.284	0.179	0.17	1.61																															65.74	44616626	17.348
DZA	Africa	Algeria	2020/6/30	13907	336	261.571	912	7	7.286	311.7	7.531	5.863	20.441	0.157	0.163	1.6																															65.74	44616626	17.348
DZA	Africa	Algeria	2020/7/1	14272	365	289.143	920	8	7.286	319.881	8.181	6.481	20.62	0.179	0.163	1.58																															65.74	44616626	17.348
DZA	Africa	Algeria	2020/7/2	14657	385	316	928	8	7.143	328.51	8.629	7.083	20.799	0.179	0.16	1.55																															65.74	44616626	17.348
DZA	Africa	Algeria	2020/7/3	15070	413	340.714	937	9	7.429	337.766	9.257	7.636	21.001	0.202	0.166	1.52																															65.74	44616626	17.348
DZA	Africa	Algeria	2020/7/4	15500	430	361.714	946	9	7.714	347.404	9.638	8.107	21.203	0.202	0.173	1.48																															65.74	44616626	17.348
DZA	Africa	Algeria	2020/7/5	15941	441	381.143	952	6	7.857	357.288	9.884	8.543	21.337	0.134	0.176	1.44																															65.74	44616626	17.348
DZA	Africa	Algeria	2020/7/6	16404	463	404.714	959	7	7.714	367.666	10.377	9.071	21.494	0.157	0.173	1.4																															65.74	44616626	17.348
DZA	Africa	Algeria	2020/7/7	16879	475	424.571	968	9	8	378.312	10.646	9.516	21.696	0.202	0.179	1.35																															65.74	44616626	17.348
DZA	Africa	Algeria	2020/7/8	17348	469	439.429	978	10	8.286	388.824	10.512	9.849	21.92	0.224	0.186	1.29																															65.74	44616626	17.348
DZA	Africa	Algeria	2020/7/9	17808	460	450.143	988	10	8.571	399.134	10.31	10.089	22.144	0.224	0.192	1.24																															65.74	44616626	17.348
DZA	Africa	Algeria	2020/7/10	18242	434	453.143	996	8	8.429	408.861	9.727	10.156	22.324	0.179	0.189	1.2																															74.07	44616626	17.348
DZA	Africa	Algeria	2020/7/11	18712	470	458.857	1004	8	8.286	419.395	10.534	10.284	22.503	0.179	0.186	1.19																															74.07	44616626	17.348
DZA	Africa	Algeria	2020/7/12	19195	483	464.857	1011	7	8.429	430.221	10.826	10.419	22.66	0.157	0.189	1.2																															74.07	44616626	17.348
DZA	Africa	Algeria	2020/7/13	19689	494	469.286	1018	7	8.429	441.293	11.072	10.518	22.817	0.157	0.189	1.21																															74.07	44616626	17.348
DZA	Africa	Algeria	2020/7/14	20216	527	476.714	1028	10	8.571	453.105	11.812	10.685	23.041	0.224	0.192	1.22																															74.07	44616626	17.348
DZA	Africa	Algeria	2020/7/15	20770	554	488.857	1040	12	8.857	465.522	12.417	10.957	23.31	0.269	0.199	1.23																															74.07	44616626	17.348
DZA	Africa	Algeria	2020/7/16	21355	585	506.714	1052	12	9.143	478.633	13.112	11.357	23.579	0.269	0.205	1.23																															74.07	44616626	17.348
DZA	Africa	Algeria	2020/7/17	21948	593	529.429	1057	5	8.714	491.924	13.291	11.866	23.691	0.112	0.195	1.21	62	1.39																													74.07	44616626	17.348
DZA	Africa	Algeria	2020/7/18	22549	601	548.143	1068	11	9.143	505.395	13.47	12.286	23.937	0.247	0.205	1.19	67	1.502																													74.07	44616626	17.348
DZA	Africa	Algeria	2020/7/19	23084	535	555.571	1078	10	9.571	517.386	11.991	12.452	24.161	0.224	0.215	1.16																															74.07	44616626	17.348
DZA	Africa	Algeria	2020/7/20	23691	607	571.714	1087	9	9.857	530.99	13.605	12.814	24.363	0.202	0.221	1.15	64	1.434																													74.07	44616626	17.348
DZA	Africa	Algeria	2020/7/21	24278	587	580.286	1100	13	10.286	544.147	13.157	13.006	24.654	0.291	0.231	1.14	56	1.255																													74.07	44616626	17.348
DZA	Africa	Algeria	2020/7/22	24872	594	586	1111	11	10.143	557.46	13.313	13.134	24.901	0.247	0.227	1.13	51	1.143																													74.07	44616626	17.348
DZA	Africa	Algeria	2020/7/23	25484	612	589.857	1124	13	10.286	571.177	13.717	13.221	25.192	0.291	0.231	1.12	66	1.479																													74.07	44616626	17.348
DZA	Africa	Algeria	2020/7/24	26159	675	601.571	1136	12	11.286	586.306	15.129	13.483	25.461	0.269	0.253	1.12																															74.07	44616626	17.348
DZA	Africa	Algeria	2020/7/25	26764	605	602.143	1146	10	11.143	599.866	13.56	13.496	25.685	0.224	0.25	1.09	63	1.412																													74.07	44616626	17.348
DZA	Africa	Algeria	2020/7/26	27357	593	610.429	1155	9	11	613.157	13.291	13.682	25.887	0.202	0.247	1.08	64	1.434																													74.07	44616626	17.348
DZA	Africa	Algeria	2020/7/27	27973	616	611.714	1163	8	10.857	626.964	13.807	13.71	26.067	0.179	0.243	1.07	58	1.3																													79.63	44616626	17.348
DZA	Africa	Algeria	2020/7/28	28615	642	619.571	1174	11	10.571	641.353	14.389	13.887	26.313	0.247	0.237	1.06																															79.63	44616626	17.348
DZA	Africa	Algeria	2020/7/29	29229	614	622.429	1186	12	10.714	655.115	13.762	13.951	26.582	0.269	0.24	1.03																															79.63	44616626	17.348
DZA	Africa	Algeria	2020/7/30	29831	602	621	1200	14	10.857	668.607	13.493	13.919	26.896	0.314	0.243	1																															79.63	44616626	17.348
DZA	Africa	Algeria	2020/7/31	30394	563	605	1210	10	10.571	681.226	12.619	13.56	27.12	0.224	0.237	0.96	65	1.457																													79.63	44616626	17.348
DZA	Africa	Algeria	2020/8/1	30950	556	598	1223	13	11	693.688	12.462	13.403	27.411	0.291	0.247	0.95	64	1.434																													79.63	44616626	17.348
DZA	Africa	Algeria	2020/8/2	31465	515	586.857	1231	8	10.857	705.23	11.543	13.153	27.591	0.179	0.243	0.93	54	1.21																													79.63	44616626	17.348
DZA	Africa	Algeria	2020/8/3	31972	507	571.286	1239	8	10.857	716.594	11.363	12.804	27.77	0.179	0.243	0.93																															79.63	44616626	17.348
DZA	Africa	Algeria	2020/8/4	32504	532	555.571	1248	9	10.571	728.518	11.924	12.452	27.972	0.202	0.237	0.94	54	1.21																													79.63	44616626	17.348
DZA	Africa	Algeria	2020/8/5	33055	551	546.571	1261	13	10.714	740.867	12.35	12.25	28.263	0.291	0.24	0.96	55	1.233																													79.63	44616626	17.348
DZA	Africa	Algeria	2020/8/6	33626	571	542.143	1273	12	10.429	753.665	12.798	12.151	28.532	0.269	0.234	0.96	63	1.412																													79.63	44616626	17.348
DZA	Africa	Algeria	2020/8/7	34155	529	537.286	1282	9	10.286	765.522	11.857	12.042	28.734	0.202	0.231	0.95																															79.63	44616626	17.348
DZA	Africa	Algeria	2020/8/8	34693	538	534.714	1293	11	10	777.58	12.058	11.985	28.98	0.247	0.224	0.94																															87.96	44616626	17.348
DZA	Africa	Algeria	2020/8/9	35160	467	527.857	1302	9	10.143	788.047	10.467	11.831	29.182	0.202	0.227	0.94	57	1.278																													87.96	44616626	17.348
DZA	Africa	Algeria	2020/8/10	35712	552	534.286	1312	10	10.429	800.419	12.372	11.975	29.406	0.224	0.234	0.94	47	1.053																													85.19	44616626	17.348
DZA	Africa	Algeria	2020/8/11	36204	492	528.571	1322	10	10.571	811.446	11.027	11.847	29.63	0.224	0.237	0.93																															85.19	44616626	17.348
DZA	Africa	Algeria	2020/8/12	36699	495	520.571	1333	11	10.286	822.541	11.095	11.668	29.877	0.247	0.231	0.92	53	1.188																													85.19	44616626	17.348
DZA	Africa	Algeria	2020/8/13	37187	488	508.714	1341	8	9.714	833.479	10.938	11.402	30.056	0.179	0.218	0.91	44	0.986																													85.19	44616626	17.348
DZA	Africa	Algeria	2020/8/14	37664	477	501.286	1351	10	9.857	844.17	10.691	11.235	30.28	0.224	0.221	0.9	46	1.031																													85.19	44616626	17.348
DZA	Africa	Algeria	2020/8/15	38133	469	491.429	1360	9	9.571	854.681	10.512	11.014	30.482	0.202	0.215	0.9	37	0.829																													68.52	44616626	17.348
DZA	Africa	Algeria	2020/8/16	38583	450	489	1370	10	9.714	864.767	10.086	10.96	30.706	0.224	0.218	0.89	40	0.897																													68.52	44616626	17.348
DZA	Africa	Algeria	2020/8/17	39025	442	473.286	1379	9	9.571	874.674	9.907	10.608	30.908	0.202	0.215	0.88	40	0.897																													68.52	44616626	17.348
DZA	Africa	Algeria	2020/8/18	39444	419	462.857	1391	12	9.857	884.065	9.391	10.374	31.177	0.269	0.221	0.87	46	1.031																													79.63	44616626	17.348
DZA	Africa	Algeria	2020/8/19	39847	403	449.714	1402	11	9.857	893.098	9.033	10.08	31.423	0.247	0.221	0.86	44	0.986																													79.63	44616626	17.348
DZA	Africa	Algeria	2020/8/20	40258	411	438.714	1411	9	10	902.309	9.212	9.833	31.625	0.202	0.224	0.86	41	0.919																													79.63	44616626	17.348
DZA	Africa	Algeria	2020/8/21	40667	409	429	1418	7	9.571	911.476	9.167	9.615	31.782	0.157	0.215	0.87	41	0.919																													79.63	44616626	17.348
DZA	Africa	Algeria	2020/8/22	41068	401	419.286	1424	6	9.143	920.464	8.988	9.398	31.916	0.134	0.205	0.88	49	1.098																													79.63	44616626	17.348
DZA	Africa	Algeria	2020/8/23	41460	392	411	1435	11	9.286	929.25	8.786	9.212	32.163	0.247	0.208	0.89	41	0.919																													79.63	44616626	17.348
DZA	Africa	Algeria	2020/8/24	41858	398	404.714	1446	11	9.571	938.17	8.92	9.071	32.409	0.247	0.215	0.89	37	0.829																													79.63	44616626	17.348
DZA	Africa	Algeria	2020/8/25	42228	370	397.714	1456	10	9.286	946.463	8.293	8.914	32.634	0.224	0.208	0.89	31	0.695																													79.63	44616626	17.348
DZA	Africa	Algeria	2020/8/26	42619	391	396	1465	9	9	955.227	8.764	8.876	32.835	0.202	0.202	0.9	28	0.628																													79.63	44616626	17.348
DZA	Africa	Algeria	2020/8/27	43016	397	394	1475	10	9.143	964.125	8.898	8.831	33.059	0.224	0.205	0.91	28	0.628																													79.63	44616626	17.348
DZA	Africa	Algeria	2020/8/28	43403	387	390.857	1483	8	9.286	972.799	8.674	8.76	33.239	0.179	0.208	0.91	31	0.695																													79.63	44616626	17.348
DZA	Africa	Algeria	2020/8/29	43781	378	387.571	1491	8	9.571	981.271	8.472	8.687	33.418	0.179	0.215	0.91	28	0.628																													79.63	44616626	17.348
DZA	Africa	Algeria	2020/8/30	44146	365	383.714	1501	10	9.429	989.452	8.181	8.6	33.642	0.224	0.211	0.9	29	0.65																													79.63	44616626	17.348
DZA	Africa	Algeria	2020/8/31	44494	348	376.571	1510	9	9.143	997.252	7.8	8.44	33.844	0.202	0.205	0.88	29	0.65																													79.63	44616626	17.348
DZA	Africa	Algeria	2020/9/1	44833	339	372.143	1518	8	8.857	1004.85	7.598	8.341	34.023	0.179	0.199	0.86	38	0.852																													75.93	44616626	17.348
DZA	Africa	Algeria	2020/9/2	45158	325	362.714	1523	5	8.286	1012.13	7.284	8.13	34.135	0.112	0.186	0.85	35	0.784																													75.93	44616626	17.348
DZA	Africa	Algeria	2020/9/3	45469	311	350.429	1529	6	7.714	1019.1	6.97	7.854	34.27	0.134	0.173	0.83	44	0.986																													75.93	44616626	17.348
DZA	Africa	Algeria	2020/9/4	45773	304	338.571	1539	10	8	1025.92	6.814	7.588	34.494	0.224	0.179	0.83	42	0.941																													75.93	44616626	17.348
DZA	Africa	Algeria	2020/9/5	46071	298	327.143	1549	10	8.286	1032.6	6.679	7.332	34.718	0.224	0.186	0.84	42	0.941																													75.93	44616626	17.348
DZA	Africa	Algeria	2020/9/6	46364	293	316.857	1556	7	7.857	1039.16	6.567	7.102	34.875	0.157	0.176	0.85	44	0.986																													75.93	44616626	17.348
DZA	Africa	Algeria	2020/9/7	46653	289	308.429	1562	6	7.429	1045.64	6.477	6.913	35.009	0.134	0.166	0.85	43	0.964																													75.93	44616626	17.348
DZA	Africa	Algeria	2020/9/8	46938	285	300.714	1571	9	7.571	1052.03	6.388	6.74	35.211	0.202	0.17	0.85	35	0.784																													75.93	44616626	17.348
DZA	Africa	Algeria	2020/9/9	47216	278	294	1581	10	8.286	1058.26	6.231	6.589	35.435	0.224	0.186	0.84	40	0.897																													75.93	44616626	17.348
DZA	Africa	Algeria	2020/9/10	47488	272	288.429	1591	10	8.857	1064.36	6.096	6.465	35.659	0.224	0.199	0.84	39	0.874																													75.93	44616626	17.348
DZA	Africa	Algeria	2020/9/11	47752	264	282.714	1599	8	8.571	1070.27	5.917	6.337	35.839	0.179	0.192	0.84	32	0.717																													75.93	44616626	17.348
DZA	Africa	Algeria	2020/9/12	48007	255	276.571	1605	6	8	1075.99	5.715	6.199	35.973	0.134	0.179	0.84	36	0.807																													75.93	44616626	17.348
DZA	Africa	Algeria	2020/9/13	48254	247	270	1612	7	8	1081.53	5.536	6.052	36.13	0.157	0.179	0.84	29	0.65																													75.93	44616626	17.348
DZA	Africa	Algeria	2020/9/14	48496	242	263.286	1620	8	8.286	1086.95	5.424	5.901	36.309	0.179	0.186	0.84	27	0.605																													75.93	44616626	17.348
DZA	Africa	Algeria	2020/9/15	48734	238	256.571	1632	12	8.714	1092.28	5.334	5.751	36.578	0.269	0.195	0.84	31	0.695																													75.93	44616626	17.348
DZA	Africa	Algeria	2020/9/16	48966	232	250	1645	13	9.143	1097.48	5.2	5.603	36.87	0.291	0.205	0.83	31	0.695																													75.93	44616626	17.348
DZA	Africa	Algeria	2020/9/17	49194	228	243.714	1654	9	9	1102.59	5.11	5.462	37.071	0.202	0.202	0.82	32	0.717																													75.93	44616626	17.348
DZA	Africa	Algeria	2020/9/18	49413	219	237.286	1659	5	8.571	1107.5	4.908	5.318	37.183	0.112	0.192	0.82	27	0.605																													75.93	44616626	17.348
DZA	Africa	Algeria	2020/9/19	49623	210	230.857	1665	6	8.571	1112.21	4.707	5.174	37.318	0.134	0.192	0.82	32	0.717																													75.93	44616626	17.348
DZA	Africa	Algeria	2020/9/20	49826	203	224.571	1672	7	8.571	1116.76	4.55	5.033	37.475	0.157	0.192	0.82	31	0.695																													75.93	44616626	17.348
DZA	Africa	Algeria	2020/9/21	50023	197	218.143	1679	7	8.429	1121.17	4.415	4.889	37.632	0.157	0.189	0.81	29	0.65																													75.93	44616626	17.348
DZA	Africa	Algeria	2020/9/22	50214	191	211.429	1689	10	8.143	1125.45	4.281	4.739	37.856	0.224	0.183	0.81	34	0.762																													75.93	44616626	17.348
DZA	Africa	Algeria	2020/9/23	50400	186	204.857	1698	9	7.571	1129.62	4.169	4.591	38.058	0.202	0.17	0.79	25	0.56																													75.93	44616626	17.348
DZA	Africa	Algeria	2020/9/24	50579	179	197.857	1703	5	7	1133.64	4.012	4.435	38.17	0.112	0.157	0.78	27	0.605																													75.93	44616626	17.348
DZA	Africa	Algeria	2020/9/25	50754	175	191.571	1707	4	6.857	1137.56	3.922	4.294	38.259	0.09	0.154	0.78	25	0.56																													75.93	44616626	17.348
DZA	Africa	Algeria	2020/9/26	50914	160	184.429	1711	4	6.571	1141.14	3.586	4.134	38.349	0.09	0.147	0.78	25	0.56																													75.93	44616626	17.348
DZA	Africa	Algeria	2020/9/27	51067	153	177.286	1714	3	6	1144.57	3.429	3.974	38.416	0.067	0.134	0.79	22	0.493																													75.93	44616626	17.348
DZA	Africa	Algeria	2020/9/28	51213	146	170	1719	5	5.714	1147.85	3.272	3.81	38.528	0.112	0.128	0.79	25	0.56																													75.93	44616626	17.348
DZA	Africa	Algeria	2020/9/29	51368	155	164.857	1726	7	5.286	1151.32	3.474	3.695	38.685	0.157	0.118	0.82	23	0.516																													75.93	44616626	17.348
DZA	Africa	Algeria	2020/9/30	51530	162	161.429	1736	10	5.429	1154.95	3.631	3.618	38.909	0.224	0.122	0.83	23	0.516																													75.93	44616626	17.348
DZA	Africa	Algeria	2020/10/1	51690	160	158.714	1741	5	5.429	1158.54	3.586	3.557	39.021	0.112	0.122	0.84	23	0.516																													75.93	44616626	17.348
DZA	Africa	Algeria	2020/10/2	51847	157	156.143	1749	8	6	1162.06	3.519	3.5	39.201	0.179	0.134	0.84	23	0.516																													75.93	44616626	17.348
DZA	Africa	Algeria	2020/10/3	51995	148	154.429	1756	7	6.429	1165.37	3.317	3.461	39.358	0.157	0.144	0.85	25	0.56																													75.93	44616626	17.348
DZA	Africa	Algeria	2020/10/4	52136	141	152.714	1760	4	6.571	1168.53	3.16	3.423	39.447	0.09	0.147	0.84	21	0.471																													75.93	44616626	17.348
DZA	Africa	Algeria	2020/10/5	52270	134	151	1768	8	7	1171.54	3.003	3.384	39.626	0.179	0.157	0.82	22	0.493																													75.93	44616626	17.348
DZA	Africa	Algeria	2020/10/6	52399	129	147.286	1768	0	6	1174.43	2.891	3.301	39.626	0	0.134	0.85																															75.93	44616626	17.348
DZA	Africa	Algeria	2020/10/7	52520	121	141.429	1771	3	5	1177.14	2.712	3.17	39.694	0.067	0.112	0.84	31	0.695																													75.93	44616626	17.348
DZA	Africa	Algeria	2020/10/8	52658	138	138.286	1783	12	6	1180.23	3.093	3.099	39.963	0.269	0.134	0.88	30	0.672																													75.93	44616626	17.348
DZA	Africa	Algeria	2020/10/9	52804	146	136.714	1789	6	5.714	1183.51	3.272	3.064	40.097	0.134	0.128	0.93	31	0.695																													75.93	44616626	17.348
DZA	Africa	Algeria	2020/10/10	52940	136	135	1795	6	5.571	1186.55	3.048	3.026	40.232	0.134	0.125	0.98	31	0.695																													75.93	44616626	17.348
DZA	Africa	Algeria	2020/10/11	53072	132	133.714	1801	6	5.857	1189.51	2.959	2.997	40.366	0.134	0.131	1.05	28	0.628																													75.93	44616626	17.348
DZA	Africa	Algeria	2020/10/12	53325	253	150.714	1809	8	5.857	1195.18	5.671	3.378	40.545	0.179	0.131	1.14	35	0.784																													75.93	44616626	17.348
DZA	Africa	Algeria	2020/10/13	53399	74	142.857	1818	9	7.143	1196.84	1.659	3.202	40.747	0.202	0.16	1.06	38	0.852																													75.93	44616626	17.348
DZA	Africa	Algeria	2020/10/14	53584	185	152	1827	9	8	1200.99	4.146	3.407	40.949	0.202	0.179	1.12	35	0.784																													75.93	44616626	17.348
DZA	Africa	Algeria	2020/10/15	53777	193	159.857	1827	0	6.286	1205.31	4.326	3.583	40.949	0	0.141	1.18	35	0.784																													75.93	44616626	17.348
DZA	Africa	Algeria	2020/10/16	53998	221	170.571	1841	14	7.429	1210.27	4.953	3.823	41.263	0.314	0.166	1.23																															75.93	44616626	17.348
DZA	Africa	Algeria	2020/10/17	54203	205	180.429	1846	5	7.286	1214.86	4.595	4.044	41.375	0.112	0.163	1.24	36	0.807																													75.93	44616626	17.348
DZA	Africa	Algeria	2020/10/18	54402	199	190	1856	10	7.857	1219.32	4.46	4.259	41.599	0.224	0.176	1.23	33	0.74																													75.93	44616626	17.348
DZA	Africa	Algeria	2020/10/19	54616	214	184.429	1865	9	8	1224.12	4.796	4.134	41.801	0.202	0.179	1.23	39	0.874																													75.93	44616626	17.348
DZA	Africa	Algeria	2020/10/20	54829	213	204.286	1873	8	7.857	1228.89	4.774	4.579	41.98	0.179	0.176	1.26	38	0.852																													75.93	44616626	17.348
DZA	Africa	Algeria	2020/10/21	55081	252	213.857	1880	7	7.571	1234.54	5.648	4.793	42.137	0.157	0.17	1.27	37	0.829																													75.93	44616626	17.348
DZA	Africa	Algeria	2020/10/22	55357	276	225.714	1888	8	8.714	1240.73	6.186	5.059	42.316	0.179	0.195	1.28	31	0.695																													75	44616626	17.348
DZA	Africa	Algeria	2020/10/23	55630	273	233.143	1897	9	8	1246.84	6.119	5.225	42.518	0.202	0.179	1.26	33	0.74																													75	44616626	17.348
DZA	Africa	Algeria	2020/10/24	55880	250	239.571	1907	10	8.714	1252.45	5.603	5.37	42.742	0.224	0.195	1.25	29	0.65																													75	44616626	17.348
DZA	Africa	Algeria	2020/10/25	56143	263	248.714	1914	7	8.286	1258.34	5.895	5.574	42.899	0.157	0.186	1.24	29	0.65																													75	44616626	17.348
DZA	Africa	Algeria	2020/10/26	56419	276	257.571	1922	8	8.143	1264.53	6.186	5.773	43.078	0.179	0.183	1.24	30	0.672																													75	44616626	17.348
DZA	Africa	Algeria	2020/10/27	56706	287	268.143	1931	9	8.286	1270.96	6.433	6.01	43.28	0.202	0.186	1.24																															75	44616626	17.348
DZA	Africa	Algeria	2020/10/28	57026	320	277.857	1941	10	8.714	1278.13	7.172	6.228	43.504	0.224	0.195	1.23	40	0.897																													75	44616626	17.348
DZA	Africa	Algeria	2020/10/29	57332	306	282.143	1949	8	8.714	1284.99	6.858	6.324	43.683	0.179	0.195	1.2	39	0.874																													75	44616626	17.348
DZA	Africa	Algeria	2020/10/30	57651	319	288.714	1956	7	8.429	1292.14	7.15	6.471	43.84	0.157	0.189	1.21	48	1.076																													75	44616626	17.348
DZA	Africa	Algeria	2020/10/31	57942	291	294.571	1964	8	8.143	1298.66	6.522	6.602	44.019	0.179	0.183	1.22	44	0.986																													75	44616626	17.348
DZA	Africa	Algeria	2020/11/1	58272	330	304.143	1973	9	8.429	1306.06	7.396	6.817	44.221	0.202	0.189	1.26	49	1.098																													75	44616626	17.348
DZA	Africa	Algeria	2020/11/2	58574	302	307.857	1980	7	8.286	1312.83	6.769	6.9	44.378	0.157	0.186	1.32	46	1.031																													75	44616626	17.348
DZA	Africa	Algeria	2020/11/3	58979	405	324.714	1980	0	7	1321.91	9.077	7.278	44.378	0	0.157	1.45																															75	44616626	17.348
DZA	Africa	Algeria	2020/11/4	59527	548	357.286	1999	19	8.286	1334.19	12.282	8.008	44.804	0.426	0.186	1.57	50	1.121																													71.3	44616626	17.348
DZA	Africa	Algeria	2020/11/5	60169	642	405.286	2011	12	8.857	1348.58	14.389	9.084	45.073	0.269	0.199	1.62	53	1.188																													71.3	44616626	17.348
DZA	Africa	Algeria	2020/11/6	60800	631	449.857	2024	13	9.714	1362.72	14.143	10.083	45.364	0.291	0.218	1.59																															71.3	44616626	17.348
DZA	Africa	Algeria	2020/11/7	61381	581	491.286	2036	12	10.286	1375.74	13.022	11.011	45.633	0.269	0.231	1.54	59	1.322																													71.3	44616626	17.348
DZA	Africa	Algeria	2020/11/8	62051	670	539.857	2048	12	10.714	1390.76	15.017	12.1	45.902	0.269	0.24	1.52	63	1.412																													71.3	44616626	17.348
DZA	Africa	Algeria	2020/11/9	62693	642	588.429	2062	14	11.714	1405.15	14.389	13.189	46.216	0.314	0.263	1.49	60	1.345																													71.3	44616626	17.348
DZA	Africa	Algeria	2020/11/10	63446	753	638.143	2077	15	13.857	1422.03	16.877	14.303	46.552	0.336	0.311	1.48																															68.52	44616626	17.348
DZA	Africa	Algeria	2020/11/11	64257	811	675.714	2093	16	13.429	1440.2	18.177	15.145	46.911	0.359	0.301	1.45	49	1.098																													68.52	44616626	17.348
DZA	Africa	Algeria	2020/11/12	65108	851	705.571	2111	18	14.286	1459.28	19.074	15.814	47.314	0.403	0.32	1.42	53	1.188																													68.52	44616626	17.348
DZA	Africa	Algeria	2020/11/13	65975	867	739.286	2124	13	14.286	1478.71	19.432	16.57	47.606	0.291	0.32	1.39	52	1.165																													68.52	44616626	17.348
DZA	Africa	Algeria	2020/11/14	66819	844	776.857	2139	15	14.714	1497.63	18.917	17.412	47.942	0.336	0.33	1.37	42	0.941																													68.52	44616626	17.348
DZA	Africa	Algeria	2020/11/15	67679	860	804	2154	15	15.143	1516.9	19.275	18.02	48.278	0.336	0.339	1.34	44	0.986																													72.22	44616626	17.348
DZA	Africa	Algeria	2020/11/16	68589	910	842.286	2168	14	15.143	1537.3	20.396	18.878	48.592	0.314	0.339	1.34	50	1.121																													72.22	44616626	17.348
DZA	Africa	Algeria	2020/11/17	69591	1002	877.857	2186	18	15.571	1559.76	22.458	19.676	48.995	0.403	0.349	1.32	39	0.874																													72.22	44616626	17.348
DZA	Africa	Algeria	2020/11/18	70629	1038	910.286	2206	20	16.143	1583.02	23.265	20.402	49.443	0.448	0.362	1.29	43	0.964																													72.22	44616626	17.348
DZA	Africa	Algeria	2020/11/19	71652	1023	934.857	2224	18	16.143	1605.95	22.929	20.953	49.847	0.403	0.362	1.26	53	1.188																													72.22	44616626	17.348
DZA	Africa	Algeria	2020/11/20	72755	1103	968.571	2236	12	16	1630.67	24.722	21.709	50.116	0.269	0.359	1.25	49	1.098																													72.22	44616626	17.348
DZA	Africa	Algeria	2020/11/21	73774	1019	993.571	2255	19	16.571	1653.51	22.839	22.269	50.542	0.426	0.371	1.22	52	1.165																													72.22	44616626	17.348
DZA	Africa	Algeria	2020/11/22	74862	1088	1026.14	2272	17	16.857	1677.9	24.386	22.999	50.923	0.381	0.378	1.2	46	1.031																													72.22	44616626	17.348
DZA	Africa	Algeria	2020/11/23	75867	1005	1039.71	2294	22	18	1700.42	22.525	23.303	51.416	0.493	0.403	1.17	46	1.031																													72.22	44616626	17.348
DZA	Africa	Algeria	2020/11/24	77000	1133	1058.43	2309	15	17.571	1725.81	25.394	23.723	51.752	0.336	0.394	1.14																															72.22	44616626	17.348
DZA	Africa	Algeria	2020/11/25	78025	1025	1056.57	2329	20	17.571	1748.79	22.973	23.681	52.2	0.448	0.394	1.1																															72.22	44616626	17.348
DZA	Africa	Algeria	2020/11/26	79110	1085	1065.43	2352	23	18.286	1773.11	24.318	23.88	52.716	0.516	0.41	1.08	44	0.986																													72.22	44616626	17.348
DZA	Africa	Algeria	2020/11/27	80168	1058	1059	2372	20	19.429	1796.82	23.713	23.736	53.164	0.448	0.435	1.06	50	1.121																													72.22	44616626	17.348
DZA	Africa	Algeria	2020/11/28	81212	1044	1062.57	2393	21	19.714	1820.22	23.399	23.816	53.635	0.471	0.442	1.05	51	1.143																													72.22	44616626	17.348
DZA	Africa	Algeria	2020/11/29	82221	1009	1051.29	2410	17	19.714	1842.83	22.615	23.563	54.016	0.381	0.442	1.02																															72.22	44616626	17.348
DZA	Africa	Algeria	2020/11/30	83199	978	1047.43	2431	21	19.571	1864.75	21.92	23.476	54.486	0.471	0.439	0.99	46	1.031																													72.22	44616626	17.348
DZA	Africa	Algeria	2020/12/1	84152	953	1021.71	2447	16	19.714	1886.11	21.36	22.9	54.845	0.359	0.442	0.94	46	1.031																													72.22	44616626	17.348
DZA	Africa	Algeria	2020/12/2	85084	932	1008.43	2464	17	19.286	1907	20.889	22.602	55.226	0.381	0.432	0.9																															72.22	44616626	17.348
DZA	Africa	Algeria	2020/12/3	85927	843	973.857	2480	16	18.286	1925.9	18.894	21.827	55.585	0.359	0.41	0.86	45	1.009																													72.22	44616626	17.348
DZA	Africa	Algeria	2020/12/4	86730	803	937.429	2492	12	17.143	1943.89	17.998	21.011	55.854	0.269	0.384	0.84																															72.22	44616626	17.348
DZA	Africa	Algeria	2020/12/5	87502	772	898.571	2501	9	15.429	1961.2	17.303	20.14	56.055	0.202	0.346	0.82																															72.22	44616626	17.348
DZA	Africa	Algeria	2020/12/6	88252	750	861.571	2516	15	15.143	1978.01	16.81	19.311	56.392	0.336	0.339	0.79																															72.22	44616626	17.348
DZA	Africa	Algeria	2020/12/7	88825	573	803.714	2527	11	13.714	1990.85	12.843	18.014	56.638	0.247	0.307	0.74	38	0.852																													72.22	44616626	17.348
DZA	Africa	Algeria	2020/12/8	89416	591	752	2539	12	13.143	2004.1	13.246	16.855	56.907	0.269	0.295	0.72	44	0.986																													72.22	44616626	17.348
DZA	Africa	Algeria	2020/12/9	90014	598	704.286	2554	15	12.857	2017.5	13.403	15.785	57.243	0.336	0.288	0.72	42	0.941																													72.22	44616626	17.348
DZA	Africa	Algeria	2020/12/10	90579	565	664.571	2564	10	12	2030.16	12.663	14.895	57.467	0.224	0.269	0.71	44	0.986																													72.22	44616626	17.348
DZA	Africa	Algeria	2020/12/11	91121	542	627.286	2575	11	11.857	2042.31	12.148	14.059	57.714	0.247	0.266	0.72	46	1.031																													72.22	44616626	17.348
DZA	Africa	Algeria	2020/12/12	91638	517	590.857	2584	9	11.857	2053.9	11.588	13.243	57.916	0.202	0.266	0.72	42	0.941																													72.22	44616626	17.348
DZA	Africa	Algeria	2020/12/13	92102	464	550	2596	12	11.429	2064.3	10.4	12.327	58.185	0.269	0.256	0.73	46	1.031																													72.22	44616626	17.348
DZA	Africa	Algeria	2020/12/14	92597	495	538.857	2609	13	11.714	2075.39	11.095	12.077	58.476	0.291	0.263	0.74																															72.22	44616626	17.348
DZA	Africa	Algeria	2020/12/15	93065	468	521.286	2623	14	12	2085.88	10.489	11.684	58.79	0.314	0.269	0.73	46	1.031																													72.22	44616626	17.348
DZA	Africa	Algeria	2020/12/16	93507	442	499	2631	8	11	2095.79	9.907	11.184	58.969	0.179	0.247	0.73	44	0.986																													72.22	44616626	17.348
DZA	Africa	Algeria	2020/12/17	93933	426	479.143	2640	9	10.857	2105.34	9.548	10.739	59.171	0.202	0.243	0.74	45	1.009																													72.22	44616626	17.348
DZA	Africa	Algeria	2020/12/18	94371	438	464.286	2647	7	10.286	2115.15	9.817	10.406	59.328	0.157	0.231	0.76																															72.22	44616626	17.348
DZA	Africa	Algeria	2020/12/19	94781	410	449	2659	12	10.714	2124.34	9.189	10.064	59.597	0.269	0.24	0.79																															72.22	44616626	17.348
DZA	Africa	Algeria	2020/12/20	95203	422	443	2666	7	10	2133.8	9.458	9.929	59.754	0.157	0.224	0.82	50	1.121																													72.22	44616626	17.348
DZA	Africa	Algeria	2020/12/21	95659	456	437.429	2675	9	9.429	2144.02	10.22	9.804	59.955	0.202	0.211	0.85	43	0.964																													72.22	44616626	17.348
DZA	Africa	Algeria	2020/12/22	96069	410	429.143	2687	12	9.143	2153.21	9.189	9.618	60.224	0.269	0.205	0.86	49	1.098																													72.22	44616626	17.348
DZA	Africa	Algeria	2020/12/23	96549	480	434.571	2696	9	9.286	2163.97	10.758	9.74	60.426	0.202	0.208	0.89	49	1.098																													72.22	44616626	17.348
DZA	Africa	Algeria	2020/12/24	97007	458	439.143	2705	9	9.286	2174.23	10.265	9.843	60.628	0.202	0.208	0.89	46	1.031																													72.22	44616626	17.348
DZA	Africa	Algeria	2020/12/25	97441	434	438.571	2716	11	9.857	2183.96	9.727	9.83	60.874	0.247	0.221	0.88																															72.22	44616626	17.348
DZA	Africa	Algeria	2020/12/26	97857	416	439.429	2722	6	9	2193.29	9.324	9.849	61.009	0.134	0.202	0.87																															72.22	44616626	17.348
DZA	Africa	Algeria	2020/12/27	98249	392	435.143	2728	6	8.857	2202.07	8.786	9.753	61.143	0.134	0.199	0.85																															72.22	44616626	17.348
DZA	Africa	Algeria	2020/12/28	98631	382	424.571	2737	9	8.857	2210.63	8.562	9.516	61.345	0.202	0.199	0.82																															72.22	44616626	17.348
DZA	Africa	Algeria	2020/12/29	98988	357	417	2745	8	8.286	2218.64	8.002	9.346	61.524	0.179	0.186	0.79	40	0.897																													72.22	44616626	17.348
DZA	Africa	Algeria	2020/12/30	99311	323	394.571	2751	6	7.857	2225.87	7.239	8.844	61.659	0.134	0.176	0.75	43	0.964																													72.22	44616626	17.348
DZA	Africa	Algeria	2020/12/31	99610	299	371.857	2756	5	7.286	2232.58	6.702	8.334	61.771	0.112	0.163	0.73																															72.22	44616626	17.348
DZA	Africa	Algeria	2021/1/1	99897	287	350.857	2762	6	6.571	2239.01	6.433	7.864	61.905	0.134	0.147	0.72	42	0.941																													72.22	44616626	17.348
DZA	Africa	Algeria	2021/1/2	100159	262	328.857	2769	7	6.714	2244.88	5.872	7.371	62.062	0.157	0.15	0.72	31	0.695																													72.22	44616626	17.348
DZA	Africa	Algeria	2021/1/3	100408	249	308.429	2772	3	6.286	2250.46	5.581	6.913	62.129	0.067	0.141	0.72	36	0.807																													72.22	44616626	17.348
DZA	Africa	Algeria	2021/1/4	100645	237	287.714	2777	5	5.714	2255.77	5.312	6.449	62.241	0.112	0.128	0.72	27	0.605																													72.22	44616626	17.348
DZA	Africa	Algeria	2021/1/5	100873	228	269.286	2782	5	5.286	2260.88	5.11	6.036	62.353	0.112	0.118	0.73	29	0.65																													72.22	44616626	17.348
DZA	Africa	Algeria	2021/1/6	101120	247	258.429	2786	4	5	2266.42	5.536	5.792	62.443	0.09	0.112	0.77	32	0.717																													72.22	44616626	17.348
DZA	Africa	Algeria	2021/1/7	101382	262	253.143	2792	6	5.143	2272.29	5.872	5.674	62.578	0.134	0.115	0.8	27	0.605																													72.22	44616626	17.348
DZA	Africa	Algeria	2021/1/8	101657	275	251.429	2798	6	5.143	2278.46	6.164	5.635	62.712	0.134	0.115	0.84	34	0.762																													72.22	44616626	17.348
DZA	Africa	Algeria	2021/1/9	101913	256	250.571	2803	5	4.857	2284.19	5.738	5.616	62.824	0.112	0.109	0.85	33	0.74																													72.22	44616626	17.348
DZA	Africa	Algeria	2021/1/10	102144	231	248	2807	4	5	2289.37	5.177	5.558	62.914	0.09	0.112	0.85	29	0.65																													72.22	44616626	17.348
DZA	Africa	Algeria	2021/1/11	102369	225	246.286	2812	5	5	2294.41	5.043	5.52	63.026	0.112	0.112	0.86	28	0.628																													72.22	44616626	17.348
DZA	Africa	Algeria	2021/1/12	102641	272	252.571	2816	4	4.857	2300.51	6.096	5.661	63.115	0.09	0.109	0.88	24	0.538																													72.22	44616626	17.348
DZA	Africa	Algeria	2021/1/13	102860	219	248.571	2819	3	4.714	2305.42	4.908	5.571	63.183	0.067	0.106	0.88																															72.22	44616626	17.348
DZA	Africa	Algeria	2021/1/14	103127	267	249.286	2822	3	4.286	2311.4	5.984	5.587	63.25	0.067	0.096	0.91																															72.22	44616626	17.348
DZA	Africa	Algeria	2021/1/15	103381	254	246.286	2827	5	4.143	2317.1	5.693	5.52	63.362	0.112	0.093	0.92	28	0.628																													72.22	44616626	17.348
DZA	Africa	Algeria	2021/1/16	103611	230	242.571	2831	4	4	2322.25	5.155	5.437	63.452	0.09	0.09	0.93	23	0.516																													72.22	44616626	17.348
DZA	Africa	Algeria	2021/1/17	103833	222	241.286	2836	5	4.143	2327.23	4.976	5.408	63.564	0.112	0.093	0.94	32	0.717																													72.22	44616626	17.348
DZA	Africa	Algeria	2021/1/18	104092	259	246.143	2840	4	4	2333.03	5.805	5.517	63.653	0.09	0.09	0.96	28	0.628																													72.22	44616626	17.348
DZA	Africa	Algeria	2021/1/19	104341	249	242.857	2843	3	3.857	2338.61	5.581	5.443	63.721	0.067	0.086	0.97	29	0.65																													72.22	44616626	17.348
DZA	Africa	Algeria	2021/1/20	104606	265	249.429	2849	6	4.286	2344.55	5.939	5.59	63.855	0.134	0.096	0.98	32	0.717																													72.22	44616626	17.348
DZA	Africa	Algeria	2021/1/21	104852	246	246.429	2853	4	4.429	2350.07	5.514	5.523	63.945	0.09	0.099	0.98	31	0.695																													72.22	44616626	17.348
DZA	Africa	Algeria	2021/1/22	105124	272	249	2856	3	4.143	2356.16	6.096	5.581	64.012	0.067	0.093	0.99	36	0.807																													72.22	44616626	17.348
DZA	Africa	Algeria	2021/1/23	105369	245	251.143	2861	5	4.286	2361.65	5.491	5.629	64.124	0.112	0.096	1	29	0.65																													72.22	44616626	17.348
DZA	Africa	Algeria	2021/1/24	105596	227	251.857	2863	2	3.857	2366.74	5.088	5.645	64.169	0.045	0.086	0.98	34	0.762																													72.22	44616626	17.348
DZA	Africa	Algeria	2021/1/25	105854	258	251.714	2866	3	3.714	2372.52	5.783	5.642	64.236	0.067	0.083	0.99	34	0.762																													72.22	44616626	17.348
DZA	Africa	Algeria	2021/1/26	106097	243	250.857	2871	5	4	2377.97	5.446	5.623	64.348	0.112	0.09	0.99	34	0.762																													72.22	44616626	17.348
DZA	Africa	Algeria	2021/1/27	106359	262	250.429	2877	6	4	2383.84	5.872	5.613	64.483	0.134	0.09	0.99	39	0.874																													72.22	44616626	17.348
DZA	Africa	Algeria	2021/1/28	106610	251	251.143	2881	4	4	2389.47	5.626	5.629	64.572	0.09	0.09	0.99																															72.22	44616626	17.348
DZA	Africa	Algeria	2021/1/29	106887	277	251.857	2884	3	4	2395.68	6.208	5.645	64.64	0.067	0.09	1																		0	0					0	0						72.22	44616626	17.348
DZA	Africa	Algeria	2021/1/30	107122	235	250.429	2888	4	3.857	2400.94	5.267	5.613	64.729	0.09	0.086	1	33	0.74																30	30			30	30	0	0			1	30	0	72.22	44616626	17.348
DZA	Africa	Algeria	2021/1/31	107339	217	249	2891	3	4	2405.81	4.864	5.581	64.796	0.067	0.09	0.95																							1889					42	1889	0.004	72.22	44616626	17.348
DZA	Africa	Algeria	2021/2/1	107578	239	246.286	2894	3	4	2411.16	5.357	5.52	64.864	0.067	0.09	0.98	29	0.65																					2509					56	2509	0.006	72.22	44616626	17.348
DZA	Africa	Algeria	2021/2/2	107841	263	249.143	2898	4	3.857	2417.06	5.895	5.584	64.953	0.09	0.086	1	23	0.516																					2819					63	2819	0.006	72.22	44616626	17.348
DZA	Africa	Algeria	2021/2/3	108116	275	251	2900	2	3.286	2423.22	6.164	5.626	64.998	0.045	0.074	1																							3005					67	3005	0.007	72.22	44616626	17.348
DZA	Africa	Algeria	2021/2/4	108381	265	253	2904	4	3.286	2429.16	5.939	5.671	65.088	0.09	0.074	0.97																							3129					70	3129	0.007	72.22	44616626	17.348
DZA	Africa	Algeria	2021/2/5	108629	248	248.857	2909	5	3.571	2434.72	5.558	5.578	65.2	0.112	0.08	0.93	21	0.471																					3217					72	3217	0.007	72.22	44616626	17.348
DZA	Africa	Algeria	2021/2/6	108629	0	215.286	2909	0	3	2434.72	0	4.825	65.2	0	0.067	0.92																							3748					84	3748	0.008	72.22	44616626	17.348
DZA	Africa	Algeria	2021/2/7	109088	459	249.857	2914	5	3.286	2445.01	10.288	5.6	65.312	0.112	0.074	1.14																							3748					84	3748	0.008	72.22	44616626	17.348
DZA	Africa	Algeria	2021/2/8	109313	225	247.857	2918	4	3.429	2450.05	5.043	5.555	65.402	0.09	0.077	1.06	25	0.56																					3748					84	3748	0.008	72.22	44616626	17.348
DZA	Africa	Algeria	2021/2/9	109559	246	245.429	2924	6	3.714	2455.56	5.514	5.501	65.536	0.134	0.083	1.01																							3748					84	3748	0.008	72.22	44616626	17.348
DZA	Africa	Algeria	2021/2/10	109782	223	238	2926	2	3.714	2460.56	4.998	5.334	65.581	0.045	0.083	0.97	25	0.56																					3748					84	3748	0.008	72.22	44616626	17.348
DZA	Africa	Algeria	2021/2/11	110049	267	238.286	2930	4	3.714	2466.55	5.984	5.341	65.671	0.09	0.083	0.98																							3748					84	3748	0.008	72.22	44616626	17.348
DZA	Africa	Algeria	2021/2/12	110303	254	239.143	2932	2	3.286	2472.24	5.693	5.36	65.715	0.045	0.074	0.95	22	0.493																					3748					84	3748	0.008	72.22	44616626	17.348
DZA	Africa	Algeria	2021/2/13	110513	210	269.143	2935	3	3.714	2476.95	4.707	6.032	65.783	0.067	0.083	0.93	20	0.448																					3748					84	3748	0.008	72.22	44616626	17.348
DZA	Africa	Algeria	2021/2/14	110711	198	231.857	2939	4	3.571	2481.38	4.438	5.197	65.872	0.09	0.08	0.85	19	0.426																					3748					84	3748	0.008	72.22	44616626	17.348
DZA	Africa	Algeria	2021/2/15	110894	183	225.857	2943	4	3.571	2485.49	4.102	5.062	65.962	0.09	0.08	0.82																							3748					84	3748	0.008	72.22	44616626	17.348
DZA	Africa	Algeria	2021/2/16	111069	175	215.714	2945	2	3	2489.41	3.922	4.835	66.007	0.045	0.067	0.8																							3748					84	3748	0.008	72.22	44616626	17.348
DZA	Africa	Algeria	2021/2/17	111247	178	209.286	2947	2	3	2493.4	3.99	4.691	66.052	0.045	0.067	0.8																							3748					84	3748	0.008	72.22	44616626	17.348
DZA	Africa	Algeria	2021/2/18	111418	171	195.571	2950	3	2.857	2497.23	3.833	4.383	66.119	0.067	0.064	0.8																							3748					84	3748	0.008	72.22	44616626	17.348
DZA	Africa	Algeria	2021/2/19	111600	182	185.286	2954	4	3.143	2501.31	4.079	4.153	66.209	0.09	0.07	0.83	18	0.403																75000	75000				3748	0.17	0.17			84	3748	0.008	72.22	44616626	17.348
DZA	Africa	Algeria	2021/2/20	111764	164	178.714	2958	4	3.286	2504.99	3.676	4.006	66.298	0.09	0.074	0.86	16	0.359																					6409					144	5840	0.013	72.22	44616626	17.348
DZA	Africa	Algeria	2021/2/21	111917	153	172.286	2961	3	3.143	2508.42	3.429	3.861	66.365	0.067	0.07	0.86	15	0.336																					9069					203	7931	0.018	72.22	44616626	17.348
DZA	Africa	Algeria	2021/2/22	112094	177	171.429	2964	3	3	2512.38	3.967	3.842	66.433	0.067	0.067	0.89																							11729					263	10022	0.022	69.44	44616626	17.348
DZA	Africa	Algeria	2021/2/23	112279	185	172.857	2967	3	3.143	2516.53	4.146	3.874	66.5	0.067	0.07	0.9	19	0.426																					14389					323	12113	0.027	69.44	44616626	17.348
DZA	Africa	Algeria	2021/2/24	112461	182	173.429	2970	3	3.286	2520.61	4.079	3.887	66.567	0.067	0.074	0.9																							17049					382	14204	0.032	69.44	44616626	17.348
DZA	Africa	Algeria	2021/2/25	112622	161	172	2973	3	3.286	2524.22	3.609	3.855	66.634	0.067	0.074	0.89	18	0.403																					19709					442	16295	0.037	69.44	44616626	17.348
DZA	Africa	Algeria	2021/2/26	112805	183	172.143	2977	4	3.286	2528.32	4.102	3.858	66.724	0.09	0.074	0.9	21	0.471																					22369					501	18386	0.041	69.44	44616626	17.348
DZA	Africa	Algeria	2021/2/27	112960	155	170.857	2979	2	3	2531.79	3.474	3.829	66.769	0.045	0.067	0.9	21	0.471																					22369					501	18386	0.041	69.44	44616626	17.348
DZA	Africa	Algeria	2021/2/28	113092	132	167.857	2983	4	3.143	2534.75	2.959	3.762	66.858	0.09	0.07	0.9	22	0.493																					22369					501	18386	0.041	69.44	44616626	17.348
DZA	Africa	Algeria	2021/3/1	113255	163	165.857	2987	4	3.286	2538.4	3.653	3.717	66.948	0.09	0.074	0.92	22	0.493																					22369					501	18386	0.041	69.44	44616626	17.348
DZA	Africa	Algeria	2021/3/2	113430	175	164.429	2991	4	3.429	2542.33	3.922	3.685	67.038	0.09	0.077	0.94	23	0.516																					22369					501	18386	0.041	72.22	44616626	17.348
DZA	Africa	Algeria	2021/3/3	113593	163	161.714	2996	5	3.714	2545.98	3.653	3.625	67.15	0.112	0.083	0.94																							22369					501	18386	0.041	72.22	44616626	17.348
DZA	Africa	Algeria	2021/3/4	113761	168	162.714	3002	6	4.143	2549.75	3.765	3.647	67.284	0.134	0.093	0.95																							22369					501	18386	0.041	72.22	44616626	17.348
DZA	Africa	Algeria	2021/3/5	113948	187	163.286	3007	5	4.286	2553.94	4.191	3.66	67.396	0.112	0.096	0.96																							22369					501	18386	0.041	72.22	44616626	17.348
DZA	Africa	Algeria	2021/3/6	114104	156	163.429	3010	3	4.429	2557.43	3.496	3.663	67.464	0.067	0.099	0.95																							22369					501	18386	0.041	72.22	44616626	17.348
DZA	Africa	Algeria	2021/3/7	114234	130	163.143	3013	3	4.286	2560.35	2.914	3.657	67.531	0.067	0.096	0.92	21	0.471																					22369					501	18386	0.041	72.22	44616626	17.348
DZA	Africa	Algeria	2021/3/8	114382	148	161	3018	5	4.429	2563.66	3.317	3.609	67.643	0.112	0.099	0.91																							22369					501	18386	0.041	72.22	44616626	17.348
DZA	Africa	Algeria	2021/3/9	114543	161	159	3022	4	4.429	2567.27	3.609	3.564	67.733	0.09	0.099	0.92																							22369					501	18386	0.041	72.22	44616626	17.348
DZA	Africa	Algeria	2021/3/10	114681	138	155.429	3026	4	4.286	2570.36	3.093	3.484	67.822	0.09	0.096	0.91	19	0.426																					22369					501	18386	0.041	72.22	44616626	17.348
DZA	Africa	Algeria	2021/3/11	114851	170	155.714	3028	2	3.714	2574.18	3.81	3.49	67.867	0.045	0.083	0.93																							22369					501	18386	0.041	72.22	44616626	17.348
DZA	Africa	Algeria	2021/3/12	115008	157	151.429	3031	3	3.429	2577.69	3.519	3.394	67.934	0.067	0.077	0.93	15	0.336																					22369					501	18386	0.041	72.22	44616626	17.348
DZA	Africa	Algeria	2021/3/13	115143	135	148.429	3034	3	3.429	2580.72	3.026	3.327	68.002	0.067	0.077	0.92																							22369					501	18386	0.041	72.22	44616626	17.348
DZA	Africa	Algeria	2021/3/14	115265	122	147.286	3036	2	3.286	2583.45	2.734	3.301	68.046	0.045	0.074	0.91																							22369					501	18386	0.041	72.22	44616626	17.348
DZA	Africa	Algeria	2021/3/15	115410	145	146.857	3040	4	3.143	2586.7	3.25	3.292	68.136	0.09	0.07	0.91																							22369					501	18386	0.041	72.22	44616626	17.348
DZA	Africa	Algeria	2021/3/16	115540	130	142.429	3045	5	3.286	2589.62	2.914	3.192	68.248	0.112	0.074	0.89																							22369					501	18386	0.041	77.78	44616626	17.348
DZA	Africa	Algeria	2021/3/17	115688	148	143.857	3048	3	3.143	2592.94	3.317	3.224	68.315	0.067	0.07	0.9																							22369					501	18386	0.041	77.78	44616626	17.348
DZA	Africa	Algeria	2021/3/18	115842	154	141.571	3051	3	3.286	2596.39	3.452	3.173	68.383	0.067	0.074	0.89																							22369					501	18386	0.041	77.78	44616626	17.348
DZA	Africa	Algeria	2021/3/19	115970	128	137.429	3053	2	3.143	2599.25	2.869	3.08	68.427	0.045	0.07	0.84																							22369					501	18386	0.041	77.78	44616626	17.348
DZA	Africa	Algeria	2021/3/20	116066	96	131.857	3055	2	3	2601.41	2.152	2.955	68.472	0.045	0.067	0.8																							22369					501	18386	0.041	77.78	44616626	17.348
DZA	Africa	Algeria	2021/3/21	116157	91	127.429	3057	2	3	2603.45	2.04	2.856	68.517	0.045	0.067	0.78																							22369					501	18386	0.041	77.78	44616626	17.348
DZA	Africa	Algeria	2021/3/22	116255	98	120.714	3061	4	3	2605.64	2.196	2.706	68.607	0.09	0.067	0.76	7	0.157																					22369					501	18386	0.041	77.78	44616626	17.348
DZA	Africa	Algeria	2021/3/23	116349	94	115.571	3066	5	3	2607.75	2.107	2.59	68.719	0.112	0.067	0.76	9	0.202																					22369					501	18386	0.041	77.78	44616626	17.348
DZA	Africa	Algeria	2021/3/24	116438	89	107.143	3069	3	3	2609.75	1.995	2.401	68.786	0.067	0.067	0.77	9	0.202																					22369					501	18386	0.041	77.78	44616626	17.348
DZA	Africa	Algeria	2021/3/25	116543	105	100.143	3071	2	2.857	2612.1	2.353	2.245	68.831	0.045	0.064	0.82	17	0.381																					22369					501	18386	0.041	77.78	44616626	17.348
DZA	Africa	Algeria	2021/3/26	116657	114	98.143	3074	3	3	2614.65	2.555	2.2	68.898	0.067	0.067	0.87	18	0.403																					22369					501	18386	0.041	77.78	44616626	17.348
DZA	Africa	Algeria	2021/3/27	116750	93	97.714	3077	3	3.143	2616.74	2.084	2.19	68.965	0.067	0.07	0.9	20	0.448																					22369					501	18386	0.041	77.78	44616626	17.348
DZA	Africa	Algeria	2021/3/28	116836	86	97	3080	3	3.286	2618.67	1.928	2.174	69.033	0.067	0.074	0.93	19	0.426																					22369					501	18386	0.041	77.78	44616626	17.348
DZA	Africa	Algeria	2021/3/29	116946	110	98.714	3084	4	3.286	2621.13	2.465	2.213	69.122	0.09	0.074	0.97	20	0.448																					22369					501	18386	0.041	77.78	44616626	17.348
DZA	Africa	Algeria	2021/3/30	117061	115	101.714	3089	5	3.286	2623.71	2.578	2.28	69.234	0.112	0.074	1	15	0.336																					22369					501	18386	0.041	77.78	44616626	17.348
DZA	Africa	Algeria	2021/3/31	117192	131	107.714	3093	4	3.429	2626.64	2.936	2.414	69.324	0.09	0.077	1.02	15	0.336																					22369					501	18386	0.041	77.78	44616626	17.348
DZA	Africa	Algeria	2021/4/1	117304	112	108.714	3096	3	3.571	2629.15	2.51	2.437	69.391	0.067	0.08	1.01	14	0.314																					22369					501	18386	0.041	77.78	44616626	17.348
DZA	Africa	Algeria	2021/4/2	117429	125	110.286	3099	3	3.571	2631.96	2.802	2.472	69.458	0.067	0.08	1.01	16	0.359																					22369					501	18386	0.041	77.78	44616626	17.348
DZA	Africa	Algeria	2021/4/3	117524	95	110.571	3102	3	3.571	2634.08	2.129	2.478	69.526	0.067	0.08	1.01	20	0.448																					22369					501	18386	0.041	77.78	44616626	17.348
DZA	Africa	Algeria	2021/4/4	117622	98	112.286	3105	3	3.571	2636.28	2.196	2.517	69.593	0.067	0.08	1.03	20	0.448																					22369					501	18386	0.041	77.78	44616626	17.348
DZA	Africa	Algeria	2021/4/5	117739	117	113.286	3108	3	3.429	2638.9	2.622	2.539	69.66	0.067	0.077	1.06	16	0.359																					22369					501	18386	0.041	77.78	44616626	17.348
DZA	Africa	Algeria	2021/4/6	117879	140	116.857	3112	4	3.286	2642.04	3.138	2.619	69.75	0.09	0.074	1.08	19	0.426																					22369					501	18386	0.041	85.19	44616626	17.348
DZA	Africa	Algeria	2021/4/7	118004	125	116	3116	4	3.286	2644.84	2.802	2.6	69.839	0.09	0.074	1.06	20	0.448																					22369					501	18386	0.041	85.19	44616626	17.348
DZA	Africa	Algeria	2021/4/8	118116	112	116	3119	3	3.286	2647.35	2.51	2.6	69.907	0.067	0.074	1.06	20	0.448																					22369					501	18386	0.041	85.19	44616626	17.348
DZA	Africa	Algeria	2021/4/9	118251	135	117.429	3123	4	3.429	2650.38	3.026	2.632	69.996	0.09	0.077	1.1	19	0.426																					22369					501	18386	0.041	85.19	44616626	17.348
DZA	Africa	Algeria	2021/4/10	118378	127	122	3126	3	3.429	2653.23	2.846	2.734	70.064	0.067	0.077	1.14	19	0.426																					22369					501	18386	0.041	85.19	44616626	17.348
DZA	Africa	Algeria	2021/4/11	118516	138	127.714	3130	4	3.571	2656.32	3.093	2.862	70.153	0.09	0.08	1.17	19	0.426																					22369					501	18386	0.041	85.19	44616626	17.348
DZA	Africa	Algeria	2021/4/12	118645	129	129.429	3134	4	3.714	2659.21	2.891	2.901	70.243	0.09	0.083	1.17	14	0.314																					22369					501	18386	0.041	77.78	44616626	17.348
DZA	Africa	Algeria	2021/4/13	118799	154	131.429	3137	3	3.571	2662.66	3.452	2.946	70.31	0.067	0.08	1.19	19	0.426																					22369					501	18386	0.041	77.78	44616626	17.348
DZA	Africa	Algeria	2021/4/14	118975	176	138.714	3141	4	3.571	2666.61	3.945	3.109	70.4	0.09	0.08	1.21	17	0.381																					22369					501	18386	0.041	77.78	44616626	17.348
DZA	Africa	Algeria	2021/4/15	119142	167	146.571	3144	3	3.571	2670.35	3.743	3.285	70.467	0.067	0.08	1.21	16	0.359																					22369					501	18386	0.041	77.78	44616626	17.348
DZA	Africa	Algeria	2021/4/16	119323	181	153.143	3148	4	3.571	2674.41	4.057	3.432	70.557	0.09	0.08	1.21	12	0.269																					22369					501	18386	0.041	77.78	44616626	17.348
DZA	Africa	Algeria	2021/4/17	119486	163	158.286	3152	4	3.714	2678.06	3.653	3.548	70.646	0.09	0.083	1.2	15	0.336																					22369					501	18386	0.041	77.78	44616626	17.348
DZA	Africa	Algeria	2021/4/18	119642	156	160.857	3155	3	3.571	2681.56	3.496	3.605	70.714	0.067	0.08	1.18	21	0.471																					22369					501	18386	0.041	77.78	44616626	17.348
DZA	Africa	Algeria	2021/4/19	119805	163	165.714	3160	5	3.714	2685.21	3.653	3.714	70.826	0.112	0.083	1.16	22	0.493																					22369					501	18386	0.041	77.78	44616626	17.348
DZA	Africa	Algeria	2021/4/20	119992	187	170.429	3165	5	4	2689.4	4.191	3.82	70.938	0.112	0.09	1.15	19	0.426																					22369					501	18386	0.041	77.78	44616626	17.348
DZA	Africa	Algeria	2021/4/21	120174	182	171.286	3172	7	4.429	2693.48	4.079	3.839	71.095	0.157	0.099	1.13	21	0.471																					22369					501	18386	0.041	77.78	44616626	17.348
DZA	Africa	Algeria	2021/4/22	120363	189	174.429	3181	9	5.286	2697.72	4.236	3.909	71.296	0.202	0.118	1.14	23	0.516																					22369					501	18386	0.041	77.78	44616626	17.348
DZA	Africa	Algeria	2021/4/23	120562	199	177	3190	9	6	2702.18	4.46	3.967	71.498	0.202	0.134	1.15	22	0.493																					22369					501	18386	0.041	77.78	44616626	17.348
DZA	Africa	Algeria	2021/4/24	120736	174	178.571	3198	8	6.571	2706.08	3.9	4.002	71.677	0.179	0.147	1.17	22	0.493																					22369					501	18386	0.041	77.78	44616626	17.348
DZA	Africa	Algeria	2021/4/25	120922	186	182.857	3207	9	7.429	2710.25	4.169	4.098	71.879	0.202	0.166	1.18	20	0.448																					22369					501	18386	0.041	77.78	44616626	17.348
DZA	Africa	Algeria	2021/4/26	121112	190	186.714	3217	10	8.143	2714.5	4.259	4.185	72.103	0.224	0.183	1.2	21	0.471																					22369					501	18386	0.041	77.78	44616626	17.348
DZA	Africa	Algeria	2021/4/27	121344	232	193.143	3225	8	8.571	2719.7	5.2	4.329	72.282	0.179	0.192	1.21	20	0.448																					22369					501	18386	0.041	70.83	44616626	17.348
DZA	Africa	Algeria	2021/4/28	121580	236	200.857	3234	9	8.857	2724.99	5.29	4.502	72.484	0.202	0.199	1.23	23	0.516																					22369					501	18386	0.041	70.83	44616626	17.348
DZA	Africa	Algeria	2021/4/29	121866	286	214.714	3244	10	9	2731.4	6.41	4.812	72.708	0.224	0.202	1.24	22	0.493																					22369					501	18386	0.041	70.83	44616626	17.348
DZA	Africa	Algeria	2021/4/30	122108	242	220.857	3253	9	9	2736.83	5.424	4.95	72.91	0.202	0.202	1.18	28	0.628																					22369					501	18386	0.041	70.83	44616626	17.348
DZA	Africa	Algeria	2021/5/1	122311	203	225	3261	8	9	2741.38	4.55	5.043	73.089	0.179	0.202	1.14	31	0.695																					22369					501	18386	0.041	70.83	44616626	17.348
DZA	Africa	Algeria	2021/5/2	122522	211	228.571	3270	9	9	2746.11	4.729	5.123	73.291	0.202	0.202	1.12	24	0.538																					22369					501	18386	0.041	70.83	44616626	17.348
DZA	Africa	Algeria	2021/5/3	122717	195	229.286	3280	10	9	2750.48	4.371	5.139	73.515	0.224	0.202	1.1	26	0.583																					22369					501	18386	0.041	70.83	44616626	17.348
DZA	Africa	Algeria	2021/5/4	122999	282	236.429	3289	9	9.143	2756.8	6.321	5.299	73.717	0.202	0.205	1.11	26	0.583																					22369					501	18386	0.041	70.83	44616626	17.348
DZA	Africa	Algeria	2021/5/5	123272	273	241.714	3299	10	9.286	2762.92	6.119	5.418	73.941	0.224	0.208	1.07	22	0.493																					22369					501	18386	0.041	70.83	44616626	17.348
DZA	Africa	Algeria	2021/5/6	123473	201	229.571	3307	8	9	2767.42	4.505	5.145	74.12	0.179	0.202	0.99	23	0.516																					22369					501	18386	0.041	70.83	44616626	17.348
DZA	Africa	Algeria	2021/5/7	123692	219	226.286	3315	8	8.857	2772.33	4.908	5.072	74.3	0.179	0.199	0.98	23	0.516																					22369					501	18386	0.041	70.83	44616626	17.348
DZA	Africa	Algeria	2021/5/8	123900	208	227	3321	6	8.571	2776.99	4.662	5.088	74.434	0.134	0.192	0.99	25	0.56																					22369					501	18386	0.041	70.83	44616626	17.348
DZA	Africa	Algeria	2021/5/9	124104	204	226	3328	7	8.286	2781.56	4.572	5.065	74.591	0.157	0.186	0.98	23	0.516																					22369					501	18386	0.041	70.83	44616626	17.348
DZA	Africa	Algeria	2021/5/10	124288	184	224.429	3335	7	7.857	2785.69	4.124	5.03	74.748	0.157	0.176	0.93	22	0.493																					22369					501	18386	0.041	70.83	44616626	17.348
DZA	Africa	Algeria	2021/5/11	124483	195	212	3343	8	7.714	2790.06	4.371	4.752	74.927	0.179	0.173	0.89	19	0.426																					22369					501	18386	0.041	70.83	44616626	17.348
DZA	Africa	Algeria	2021/5/12	124682	199	201.429	3350	7	7.286	2794.52	4.46	4.515	75.084	0.157	0.163	0.87	27	0.605																					22369					501	18386	0.041	70.83	44616626	17.348
DZA	Africa	Algeria	2021/5/13	124889	207	202.286	3355	5	6.857	2799.16	4.64	4.534	75.196	0.112	0.154	0.87	23	0.516																					22369					501	18386	0.041	70.83	44616626	17.348
DZA	Africa	Algeria	2021/5/14	125059	170	195.286	3360	5	6.429	2802.97	3.81	4.377	75.308	0.112	0.144	0.84	26	0.583																					22369					501	18386	0.041	70.83	44616626	17.348
DZA	Africa	Algeria	2021/5/15	125194	135	184.857	3366	6	6.429	2805.99	3.026	4.143	75.443	0.134	0.144	0.85	24	0.538																					22369					501	18386	0.041	70.83	44616626	17.348
DZA	Africa	Algeria	2021/5/16	125311	117	172.429	3374	8	6.571	2808.62	2.622	3.865	75.622	0.179	0.147	0.88	22	0.493																					22369					501	18386	0.041	70.83	44616626	17.348
DZA	Africa	Algeria	2021/5/17	125485	174	171	3381	7	6.571	2812.52	3.9	3.833	75.779	0.157	0.147	0.97	22	0.493																					22369					501	18386	0.041	61.57	44616626	17.348
DZA	Africa	Algeria	2021/5/18	125693	208	172.857	3388	7	6.429	2817.18	4.662	3.874	75.936	0.157	0.144	1.03	21	0.471																					22369					501	18386	0.041	61.57	44616626	17.348
DZA	Africa	Algeria	2021/5/19	125896	203	173.429	3395	7	6.429	2821.73	4.55	3.887	76.093	0.157	0.144	1.09	19	0.426																					22369					501	18386	0.041	61.57	44616626	17.348
DZA	Africa	Algeria	2021/5/20	126156	260	181	3401	6	6.571	2827.56	5.827	4.057	76.227	0.134	0.147	1.17	22	0.493																					22369					501	18386	0.041	61.57	44616626	17.348
DZA	Africa	Algeria	2021/5/21	126434	278	196.429	3405	4	6.429	2833.79	6.231	4.403	76.317	0.09	0.144	1.2	21	0.471																					22369					501	18386	0.041	61.57	44616626	17.348
DZA	Africa	Algeria	2021/5/22	126651	217	208.143	3411	6	6.429	2838.65	4.864	4.665	76.451	0.134	0.144	1.18	18	0.403																					22369					501	18386	0.041	61.57	44616626	17.348
DZA	Africa	Algeria	2021/5/23	126860	209	221.286	3418	7	6.286	2843.33	4.684	4.96	76.608	0.157	0.141	1.17	15	0.336																					22369					501	18386	0.041	61.57	44616626	17.348
DZA	Africa	Algeria	2021/5/24	127107	247	231.714	3426	8	6.429	2848.87	5.536	5.193	76.788	0.179	0.144	1.18	20	0.448																					22369					501	18386	0.041	61.57	44616626	17.348
DZA	Africa	Algeria	2021/5/25	127361	254	238.286	3433	7	6.429	2854.56	5.693	5.341	76.944	0.157	0.144	1.16	20	0.448																					22369					501	18386	0.041	61.57	44616626	17.348
DZA	Africa	Algeria	2021/5/26	127646	285	250	3440	7	6.429	2860.95	6.388	5.603	77.101	0.157	0.144	1.15	19	0.426																					22369					501	18386	0.041	61.57	44616626	17.348
DZA	Africa	Algeria	2021/5/27	127926	280	252.857	3448	8	6.714	2867.23	6.276	5.667	77.281	0.179	0.15	1.15	24	0.538																					22369					501	18386	0.041	61.57	44616626	17.348
DZA	Africa	Algeria	2021/5/28	128198	272	252	3455	7	7.143	2873.32	6.096	5.648	77.438	0.157	0.16	1.14	26	0.583																					22369					501	18386	0.041	61.57	44616626	17.348
DZA	Africa	Algeria	2021/5/29	128456	258	257.857	3460	5	7	2879.11	5.783	5.779	77.55	0.112	0.157	1.14	28	0.628																					22369					501	18386	0.041	61.57	44616626	17.348
DZA	Africa	Algeria	2021/5/30	128725	269	266.429	3465	5	6.714	2885.14	6.029	5.972	77.662	0.112	0.15	1.15	22	0.493																					22369					501	18386	0.041	61.57	44616626	17.348
DZA	Africa	Algeria	2021/5/31	128913	188	258	3472	7	6.571	2889.35	4.214	5.783	77.819	0.157	0.147	1.12	19	0.426																					22369					501	18386	0.041	61.57	44616626	17.348
DZA	Africa	Algeria	2021/6/1	129218	305	265.286	3480	8	6.714	2896.19	6.836	5.946	77.998	0.179	0.15	1.2	23	0.516																					22369					501	18386	0.041	61.57	44616626	17.348
DZA	Africa	Algeria	2021/6/2	129640	422	284.857	3490	10	7.143	2905.64	9.458	6.385	78.222	0.224	0.16	1.28	22	0.493																					22369					501	18386	0.041	61.57	44616626	17.348
DZA	Africa	Algeria	2021/6/3	129976	336	292.857	3497	7	7	2913.17	7.531	6.564	78.379	0.157	0.157	1.25	23	0.516																					22369					501	18386	0.041	61.57	44616626	17.348
DZA	Africa	Algeria	2021/6/4	130361	385	309	3504	7	7	2921.8	8.629	6.926	78.536	0.157	0.157	1.22	25	0.56																					22369					501	18386	0.041	61.57	44616626	17.348
DZA	Africa	Algeria	2021/6/5	130681	320	317.857	3510	6	7.143	2928.98	7.172	7.124	78.67	0.134	0.16	1.18	24	0.538																					22369					501	18386	0.041	61.57	44616626	17.348
DZA	Africa	Algeria	2021/6/6	130958	277	319	3518	8	7.571	2935.18	6.208	7.15	78.85	0.179	0.17	1.14	19	0.426																					22369					501	18386	0.041	61.57	44616626	17.348
DZA	Africa	Algeria	2021/6/7	131283	325	338.571	3527	9	7.857	2942.47	7.284	7.588	79.051	0.202	0.176	1.14	20	0.448																					22369					501	18386	0.041	61.57	44616626	17.348
DZA	Africa	Algeria	2021/6/8	131647	364	347	3537	10	8.143	2950.63	8.158	7.777	79.275	0.224	0.183	1.13	25	0.56																					22369					501	18386	0.041	50.46	44616626	17.348
DZA	Africa	Algeria	2021/6/9	132034	387	342	3544	7	7.714	2959.3	8.674	7.665	79.432	0.157	0.173	1.11	27	0.605																					22369					501	18386	0.041	50.46	44616626	17.348
DZA	Africa	Algeria	2021/6/10	132355	321	339.857	3552	8	7.857	2966.5	7.195	7.617	79.612	0.179	0.176	1.08	26	0.583																					22369					501	18386	0.041	50.46	44616626	17.348
DZA	Africa	Algeria	2021/6/11	132727	372	338	3560	8	8	2974.83	8.338	7.576	79.791	0.179	0.179	1.08	25	0.56																					22369					501	18386	0.041	50.46	44616626	17.348
DZA	Africa	Algeria	2021/6/12	133070	343	341.286	3565	5	7.857	2982.52	7.688	7.649	79.903	0.112	0.176	1.09	28	0.628																					22369					501	18386	0.041	50.46	44616626	17.348
DZA	Africa	Algeria	2021/6/13	133388	318	347.143	3571	6	7.571	2989.65	7.127	7.781	80.037	0.134	0.17	1.09	28	0.628																					22369					501	18386	0.041	50.46	44616626	17.348
DZA	Africa	Algeria	2021/6/14	133742	354	351.286	3579	8	7.429	2997.58	7.934	7.873	80.217	0.179	0.166	1.07	30	0.672																					22369					501	18386	0.041	50.46	44616626	17.348
DZA	Africa	Algeria	2021/6/15	134115	373	352.571	3588	9	7.286	3005.94	8.36	7.902	80.418	0.202	0.163	1.06	31	0.695																					22369					501	18386	0.041	50.46	44616626	17.348
DZA	Africa	Algeria	2021/6/16	134458	343	346.286	3598	10	7.714	3013.63	7.688	7.761	80.643	0.224	0.173	1.04	26	0.583																					22369					501	18386	0.041	50.46	44616626	17.348
DZA	Africa	Algeria	2021/6/17	134840	382	355	3605	7	7.571	3022.19	8.562	7.957	80.799	0.157	0.17	1.05																							22369					501	18386	0.041	50.46	44616626	17.348
DZA	Africa	Algeria	2021/6/18	135219	379	356	3615	10	7.857	3030.69	8.495	7.979	81.024	0.224	0.176	1.05	23	0.516																					22369					501	18386	0.041	50.46	44616626	17.348
DZA	Africa	Algeria	2021/6/19	135586	367	359.429	3624	9	8.429	3038.91	8.226	8.056	81.225	0.202	0.189	1.05	34	0.762																					22369					501	18386	0.041	50.46	44616626	17.348
DZA	Africa	Algeria	2021/6/20	135821	235	347.571	3631	7	8.571	3044.18	5.267	7.79	81.382	0.157	0.192	1.04	29	0.65																					22369					501	18386	0.041	50.46	44616626	17.348
DZA	Africa	Algeria	2021/6/21	136294	473	364.571	3641	10	8.857	3054.78	10.601	8.171	81.606	0.224	0.199	1.1	30	0.672																					22369					501	18386	0.041	50.46	44616626	17.348
DZA	Africa	Algeria	2021/6/22	136679	385	366.286	3650	9	8.857	3063.41	8.629	8.21	81.808	0.202	0.199	1.06	30	0.672																					22369					501	18386	0.041	50.46	44616626	17.348
DZA	Africa	Algeria	2021/6/23	137049	370	370.143	3660	10	8.857	3071.7	8.293	8.296	82.032	0.224	0.199	1.02	28	0.628																					22369					501	18386	0.041	50.46	44616626	17.348
DZA	Africa	Algeria	2021/6/24	137403	354	366.143	3669	9	9.143	3079.64	7.934	8.206	82.234	0.202	0.205	1	24	0.538																					22369					501	18386	0.041	50.46	44616626	17.348
DZA	Africa	Algeria	2021/6/25	137772	369	364.714	3678	9	9	3087.91	8.27	8.174	82.436	0.202	0.202	1																							22369					501	18386	0.041	50.46	44616626	17.348
DZA	Africa	Algeria	2021/6/26	138113	341	361	3685	7	8.714	3095.55	7.643	8.091	82.593	0.157	0.195	1.02	21	0.471																					22369					501	18386	0.041	50.46	44616626	17.348
DZA	Africa	Algeria	2021/6/27	138465	352	377.714	3693	8	8.857	3103.44	7.889	8.466	82.772	0.179	0.199	1.06	19	0.426																					22369					501	18386	0.041	50.46	44616626	17.348
DZA	Africa	Algeria	2021/6/28	138840	375	363.714	3699	6	8.286	3111.84	8.405	8.152	82.906	0.134	0.186	1.06	23	0.516																					22369					501	18386	0.041	50.46	44616626	17.348
DZA	Africa	Algeria	2021/6/29	139229	389	364.286	3708	9	8.286	3120.56	8.719	8.165	83.108	0.202	0.186	1.08	27	0.605																					22369					501	18386	0.041	50.46	44616626	17.348
DZA	Africa	Algeria	2021/6/30	139626	397	368.143	3716	8	8	3129.46	8.898	8.251	83.287	0.179	0.179	1.1	32	0.717																					22369					501	18386	0.041	50.46	44616626	17.348
DZA	Africa	Algeria	2021/7/1	140075	449	381.714	3726	10	8.143	3139.52	10.064	8.555	83.511	0.224	0.183	1.14	28	0.628																					22369					501	18386	0.041	50.46	44616626	17.348
DZA	Africa	Algeria	2021/7/2	140550	475	396.857	3735	9	8.143	3150.17	10.646	8.895	83.713	0.202	0.183	1.17	29	0.65																					22369					501	18386	0.041	50.46	44616626	17.348
DZA	Africa	Algeria	2021/7/3	141007	457	413.429	3745	10	8.571	3160.41	10.243	9.266	83.937	0.224	0.192	1.2	29	0.65																					22369					501	18386	0.041	50.46	44616626	17.348
DZA	Africa	Algeria	2021/7/4	141471	464	429.429	3755	10	8.857	3170.81	10.4	9.625	84.161	0.224	0.199	1.23	33	0.74																					22369					501	18386	0.041	50.46	44616626	17.348
DZA	Africa	Algeria	2021/7/5	141966	495	446.571	3765	10	9.429	3181.91	11.095	10.009	84.386	0.224	0.211	1.23	34	0.762																					22369					501	18386	0.041	50.46	44616626	17.348
DZA	Africa	Algeria	2021/7/6	142447	481	459.714	3775	10	9.571	3192.69	10.781	10.304	84.61	0.224	0.215	1.25	29	0.65																					22369					501	18386	0.041	50.46	44616626	17.348
DZA	Africa	Algeria	2021/7/7	143032	585	486.571	3786	11	10	3205.8	13.112	10.906	84.856	0.247	0.224	1.32	29	0.65																					22369					501	18386	0.041	50.46	44616626	17.348
DZA	Africa	Algeria	2021/7/8	143652	620	511	3798	12	10.286	3219.7	13.896	11.453	85.125	0.269	0.231	1.39	45	1.009																					22369					501	18386	0.041	50.46	44616626	17.348
DZA	Africa	Algeria	2021/7/9	144483	831	561.857	3811	13	10.857	3238.32	18.625	12.593	85.417	0.291	0.243	1.47	44	0.986																					22369					501	18386	0.041	50.46	44616626	17.348
DZA	Africa	Algeria	2021/7/10	145296	813	612.714	3824	13	11.286	3256.54	18.222	13.733	85.708	0.291	0.253	1.5	49	1.098																					22369					501	18386	0.041	50.46	44616626	17.348
DZA	Africa	Algeria	2021/7/11	146064	768	656.143	3836	12	11.571	3273.76	17.213	14.706	85.977	0.269	0.259	1.48	39	0.874																					22369					501	18386	0.041	50.46	44616626	17.348
DZA	Africa	Algeria	2021/7/12	146942	878	710.857	3851	15	12.286	3293.44	19.679	15.933	86.313	0.336	0.275	1.46	36	0.807																					22369					501	18386	0.041	50.46	44616626	17.348
DZA	Africa	Algeria	2021/7/13	147883	941	776.571	3867	16	13.143	3314.53	21.091	17.405	86.672	0.359	0.295	1.44	36	0.807																					22369					501	18386	0.041	50.46	44616626	17.348
DZA	Africa	Algeria	2021/7/14	148797	914	823.571	3882	15	13.714	3335.01	20.486	18.459	87.008	0.336	0.307	1.42	51	1.143																					22369					501	18386	0.041	50.46	44616626	17.348
DZA	Africa	Algeria	2021/7/15	149906	1109	893.429	3895	13	13.857	3359.87	24.856	20.025	87.299	0.291	0.311	1.44	49	1.098																					22369					501	18386	0.041	50.46	44616626	17.348
DZA	Africa	Algeria	2021/7/16	151103	1197	945.714	3910	15	14.143	3386.7	26.829	21.196	87.635	0.336	0.317	1.42	42	0.941																					22369					501	18386	0.041	50.46	44616626	17.348
DZA	Africa	Algeria	2021/7/17	152210	1107	987.714	3922	12	14	3411.51	24.811	22.138	87.904	0.269	0.314	1.39	47	1.053																					22369					501	18386	0.041	50.46	44616626	17.348
DZA	Africa	Algeria	2021/7/18	153309	1099	1035	3938	16	14.571	3436.14	24.632	23.198	88.263	0.359	0.327	1.36	45	1.009																					22369					501	18386	0.041	50.46	44616626	17.348
DZA	Africa	Algeria	2021/7/19	154486	1177	1077.71	3956	18	15	3462.52	26.38	24.155	88.666	0.403	0.336	1.33	46	1.031																					22369					501	18386	0.041	51.85	44616626	17.348
DZA	Africa	Algeria	2021/7/20	155784	1298	1128.71	3979	23	16	3491.61	29.092	25.298	89.182	0.516	0.359	1.3	45	1.009																					22369					501	18386	0.041	51.85	44616626	17.348
DZA	Africa	Algeria	2021/7/21	157005	1221	1172.57	3994	15	16	3518.98	27.366	26.281	89.518	0.336	0.359	1.25	43	0.964																					22369					501	18386	0.041	51.85	44616626	17.348
DZA	Africa	Algeria	2021/7/22	158213	1208	1186.71	4008	14	16.143	3546.05	27.075	26.598	89.832	0.314	0.362	1.23	46	1.031																					22369					501	18386	0.041	51.85	44616626	17.348
DZA	Africa	Algeria	2021/7/23	159563	1350	1208.57	4026	18	16.571	3576.31	30.258	27.088	90.235	0.403	0.371	1.23	42	0.941																					22369					501	18386	0.041	51.85	44616626	17.348
DZA	Africa	Algeria	2021/7/24	160868	1305	1236.86	4042	16	17.143	3605.56	29.249	27.722	90.594	0.359	0.384	1.25	51	1.143																					22369					501	18386	0.041	51.85	44616626	17.348
DZA	Africa	Algeria	2021/7/25	162155	1287	1263.71	4063	21	17.857	3634.41	28.846	28.324	91.065	0.471	0.4	1.26	45	1.009																					22369					501	18386	0.041	51.85	44616626	17.348
DZA	Africa	Algeria	2021/7/26	163660	1505	1310.57	4087	24	18.714	3668.14	33.732	29.374	91.603	0.538	0.419	1.27	41	0.919																					22369					501	18386	0.041	51.85	44616626	17.348
DZA	Africa	Algeria	2021/7/27	165204	1544	1345.71	4112	25	19	3702.75	34.606	30.162	92.163	0.56	0.426	1.26	36	0.807																					22369					501	18386	0.041	49.07	44616626	17.348
DZA	Africa	Algeria	2021/7/28	167131	1927	1446.57	4161	49	23.857	3745.94	43.19	32.422	93.261	1.098	0.535	1.25	36	0.807																					22369					501	18386	0.041	49.07	44616626	17.348
DZA	Africa	Algeria	2021/7/29	168668	1537	1493.57	4189	28	25.857	3780.38	34.449	33.476	93.889	0.628	0.58	1.17	37	0.829																					22369					501	18386	0.041	49.07	44616626	17.348
DZA	Africa	Algeria	2021/7/30	170189	1521	1518	4219	30	27.571	3814.48	34.09	34.023	94.561	0.672	0.618	1.09	52	1.165																					22369					501	18386	0.041	49.07	44616626	17.348
DZA	Africa	Algeria	2021/7/31	171392	1203	1503.43	4254	35	30.286	3841.44	26.963	33.697	95.346	0.784	0.679	1.02	47	1.053																					22369					501	18386	0.041	49.07	44616626	17.348
DZA	Africa	Algeria	2021/8/1	172564	1172	1487	4291	37	32.571	3867.71	26.268	33.328	96.175	0.829	0.73	1	38	0.852																					22369					501	18386	0.041	49.07	44616626	17.348
DZA	Africa	Algeria	2021/8/2	173922	1358	1466	4329	38	34.571	3898.14	30.437	32.858	97.027	0.852	0.775	0.99	29	0.65																					22369					501	18386	0.041	49.07	44616626	17.348
DZA	Africa	Algeria	2021/8/3	175229	1307	1432.14	4370	41	36.857	3927.44	29.294	32.099	97.946	0.919	0.826	0.98	29	0.65																					22369					501	18386	0.041	49.07	44616626	17.348
DZA	Africa	Algeria	2021/8/4	176724	1495	1370.43	4404	34	34.714	3960.95	33.508	30.716	98.708	0.762	0.778	0.97	37	0.829																					22369					501	18386	0.041	49.07	44616626	17.348
DZA	Africa	Algeria	2021/8/5	178013	1289	1335	4441	37	36	3989.84	28.891	29.922	99.537	0.829	0.807	0.93	35	0.784																					22369					501	18386	0.041	49.07	44616626	17.348
DZA	Africa	Algeria	2021/8/6	179216	1203	1289.57	4487	46	38.286	4016.8	26.963	28.903	100.568	1.031	0.858	0.9	52	1.165																					22369					501	18386	0.041	49.07	44616626	17.348
DZA	Africa	Algeria	2021/8/7	180356	1140	1280.57	4520	33	38	4042.35	25.551	28.702	101.308	0.74	0.852	0.88	52	1.165																					22369					501	18386	0.041	49.07	44616626	17.348
DZA	Africa	Algeria	2021/8/8	181376	1020	1258.86	4550	30	37	4065.21	22.861	28.215	101.98	0.672	0.829	0.85	48	1.076																					22369					501	18386	0.041	49.07	44616626	17.348
DZA	Africa	Algeria	2021/8/9	182368	992	1206.57	4578	28	35.571	4087.45	22.234	27.043	102.607	0.628	0.797	0.81	43	0.964																					22369					501	18386	0.041	49.07	44616626	17.348
DZA	Africa	Algeria	2021/8/10	183347	979	1159.71	4618	40	35.429	4109.39	21.942	25.993	103.504	0.897	0.794	0.77	32	0.717																					22369					501	18386	0.041	49.07	44616626	17.348
DZA	Africa	Algeria	2021/8/11	184191	844	1066.71	4654	36	35.714	4128.3	18.917	23.908	104.311	0.807	0.8	0.73	31	0.695																					22369					501	18386	0.041	49.07	44616626	17.348
DZA	Africa	Algeria	2021/8/12	185042	851	1004.14	4695	41	36.286	4147.38	19.074	22.506	105.23	0.919	0.813	0.73	38	0.852																					22369					501	18386	0.041	49.07	44616626	17.348
DZA	Africa	Algeria	2021/8/13	185902	860	955.143	4730	35	34.714	4166.65	19.275	21.408	106.014	0.784	0.778	0.74	31	0.695																					22369					501	18386	0.041	49.07	44616626	17.348
DZA	Africa	Algeria	2021/8/14	186655	753	899.857	4766	36	35.143	4183.53	16.877	20.169	106.821	0.807	0.788	0.73	36	0.807																					22369					501	18386	0.041	49.07	44616626	17.348
DZA	Africa	Algeria	2021/8/15	187258	603	840.286	4794	28	34.857	4197.04	13.515	18.833	107.449	0.628	0.781	0.73	31	0.695																					22369					501	18386	0.041	49.07	44616626	17.348
DZA	Africa	Algeria	2021/8/16	187968	710	800	4830	36	36	4212.96	15.913	17.931	108.256	0.807	0.807	0.73	33	0.74																					22369					501	18386	0.041	49.07	44616626	17.348
DZA	Africa	Algeria	2021/8/17	188663	695	759.429	4867	37	35.571	4228.54	15.577	17.021	109.085	0.829	0.797	0.73	40	0.897																					22369					501	18386	0.041	49.07	44616626	17.348
DZA	Africa	Algeria	2021/8/18	189384	721	741.857	4898	31	34.857	4244.7	16.16	16.627	109.78	0.695	0.781	0.73	30	0.672																					22369					501	18386	0.041	49.07	44616626	17.348
DZA	Africa	Algeria	2021/8/19	190078	694	719.429	4929	31	33.429	4260.25	15.555	16.125	110.475	0.695	0.749	0.73	33	0.74																					22369					501	18386	0.041	49.07	44616626	17.348
DZA	Africa	Algeria	2021/8/20	190656	578	679.143	4957	28	32.429	4273.21	12.955	15.222	111.102	0.628	0.727	0.7	32	0.717																4146091	3421279	724812			22369	9.29	7.67	1.62		501	18386	0.041	49.07	44616626	17.348
DZA	Africa	Algeria	2021/8/21	191171	515	645.143	4984	27	31.143	4284.75	11.543	14.46	111.707	0.605	0.698	0.69	39	0.874																					55877					1252	30795	0.069	49.07	44616626	17.348
DZA	Africa	Algeria	2021/8/22	191583	412	617.857	5004	20	30	4293.98	9.234	13.848	112.156	0.448	0.672	0.69	37	0.829																					89385					2003	43204	0.097	49.07	44616626	17.348
DZA	Africa	Algeria	2021/8/23	192089	506	588.714	5034	30	29.143	4305.32	11.341	13.195	112.828	0.672	0.653	0.72	38	0.852																					122894					2754	55613	0.125	49.07	44616626	17.348
DZA	Africa	Algeria	2021/8/24	192626	537	566.143	5063	29	28	4317.36	12.036	12.689	113.478	0.65	0.628	0.74	38	0.852																					156402					3505	68022	0.152	49.07	44616626	17.348
DZA	Africa	Algeria	2021/8/25	193171	545	541	5096	33	28.286	4329.57	12.215	12.126	114.218	0.74	0.634	0.76	36	0.807																					189911					4257	80430	0.18	49.07	44616626	17.348
DZA	Africa	Algeria	2021/8/26	193674	503	513.714	5121	25	27.429	4340.85	11.274	11.514	114.778	0.56	0.615	0.77	33	0.74																					223419					5008	92839	0.208	49.07	44616626	17.348
DZA	Africa	Algeria	2021/8/27	194186	512	504.286	5148	27	27.286	4352.32	11.476	11.303	115.383	0.605	0.612	0.79	36	0.807																					256927					5759	105248	0.236	49.07	44616626	17.348
DZA	Africa	Algeria	2021/8/28	194671	485	500	5179	31	27.857	4363.19	10.87	11.207	116.078	0.695	0.624	0.81	37	0.829																					256927					5759	105248	0.236	49.07	44616626	17.348
DZA	Africa	Algeria	2021/8/29	195162	491	511.286	5209	30	29.286	4374.2	11.005	11.46	116.75	0.672	0.656	0.82	39	0.874																					256927					5759	105248	0.236	49.07	44616626	17.348
DZA	Africa	Algeria	2021/8/30	195574	412	497.857	5240	31	29.429	4383.43	9.234	11.159	117.445	0.695	0.66	0.8	41	0.919																					256927					5759	105248	0.236	49.07	44616626	17.348
DZA	Africa	Algeria	2021/8/31	196080	506	493.429	5269	29	29.429	4394.77	11.341	11.059	118.095	0.65	0.66	0.8	35	0.784																					256927					5759	105248	0.236	49.07	44616626	17.348
DZA	Africa	Algeria	2021/9/1	196527	447	479.429	5302	33	29.429	4404.79	10.019	10.746	118.835	0.74	0.66	0.78	35	0.784																					256927					5759	105248	0.236	49.07	44616626	17.348
DZA	Africa	Algeria	2021/9/2	196915	388	463	5339	37	31.143	4413.49	8.696	10.377	119.664	0.829	0.698	0.76	42	0.941																					256927					5759	105248	0.236	49.07	44616626	17.348
DZA	Africa	Algeria	2021/9/3	197308	393	446	5373	34	32.143	4422.3	8.808	9.996	120.426	0.762	0.72	0.75	42	0.941																					256927					5759	105248	0.236	49.07	44616626	17.348
DZA	Africa	Algeria	2021/9/4	197659	351	426.857	5399	26	31.429	4430.17	7.867	9.567	121.009	0.583	0.704	0.75	44	0.986																8000000	5000000	3000000			256927	17.93	11.21	6.72		5759	105248	0.236	49.07	44616626	17.348
DZA	Africa	Algeria	2021/9/5	198004	345	406	5420	21	30.143	4437.9	7.733	9.1	121.479	0.471	0.676	0.75	39	0.874																					255753					5732	104767	0.235	49.07	44616626	17.348
DZA	Africa	Algeria	2021/9/6	198313	309	391.286	5445	25	29.286	4444.82	6.926	8.77	122.04	0.56	0.656	0.74	36	0.807																					254579					5706	104286	0.234	49.07	44616626	17.348
DZA	Africa	Algeria	2021/9/7	198645	332	366.429	5471	26	28.857	4452.26	7.441	8.213	122.622	0.583	0.647	0.73	38	0.852																					253405					5680	103805	0.233	52.78	44616626	17.348
DZA	Africa	Algeria	2021/9/8	198962	317	347.857	5489	18	26.714	4459.37	7.105	7.797	123.026	0.403	0.599	0.72	42	0.941																					252230					5653	103323	0.232	52.78	44616626	17.348
DZA	Africa	Algeria	2021/9/9	199275	313	337.143	5519	30	25.714	4466.38	7.015	7.556	123.698	0.672	0.576	0.73	37	0.829																					251056					5627	102842	0.231	52.78	44616626	17.348
DZA	Africa	Algeria	2021/9/10	199560	285	321.714	5539	20	23.714	4472.77	6.388	7.211	124.147	0.448	0.532	0.72	34	0.762																					249882					5601	102361	0.229	52.78	44616626	17.348
DZA	Africa	Algeria	2021/9/11	199822	262	309	5558	19	22.714	4478.64	5.872	6.926	124.572	0.426	0.509	0.72	28	0.628																					248708					5574	101880	0.228	52.78	44616626	17.348
DZA	Africa	Algeria	2021/9/12	200068	246	294.857	5578	20	22.571	4484.16	5.514	6.609	125.021	0.448	0.506	0.72	33	0.74																9989662	5815039				248708	22.39	13.03			5574	101880	0.228	52.78	44616626	17.348
DZA	Africa	Algeria	2021/9/13	200301	233	284	5596	18	21.571	4489.38	5.222	6.365	125.424	0.403	0.483	0.71	29	0.65																					213841					4793	89545	0.201	52.78	44616626	17.348
DZA	Africa	Algeria	2021/9/14	200528	227	269	5614	18	20.429	4494.47	5.088	6.029	125.828	0.403	0.458	0.7	31	0.695																					178974					4011	77211	0.173	52.78	44616626	17.348
DZA	Africa	Algeria	2021/9/15	200770	242	258.286	5630	16	20.143	4499.89	5.424	5.789	126.186	0.359	0.451	0.71	20	0.448																					144107					3230	64876	0.145	52.78	44616626	17.348
DZA	Africa	Algeria	2021/9/16	200989	219	244.857	5651	21	18.857	4504.8	4.908	5.488	126.657	0.471	0.423	0.72	24	0.538																					109240					2448	52542	0.118	52.78	44616626	17.348
DZA	Africa	Algeria	2021/9/17	201224	235	237.714	5670	19	18.714	4510.07	5.267	5.328	127.083	0.426	0.419	0.73	25	0.56																					74373					1667	40207	0.09	52.78	44616626	17.348
DZA	Africa	Algeria	2021/9/18	201425	201	229	5681	11	17.571	4514.57	4.505	5.133	127.329	0.247	0.394	0.73	28	0.628																					39507					885	27873	0.062	52.78	44616626	17.348
DZA	Africa	Algeria	2021/9/19	201600	175	218.857	5694	13	16.571	4518.5	3.922	4.905	127.621	0.291	0.371	0.71	21	0.471																					4640					104	15538	0.035	52.78	44616626	17.348
DZA	Africa	Algeria	2021/9/20	201766	166	209.286	5709	15	16.143	4522.22	3.721	4.691	127.957	0.336	0.362	0.7	22	0.493																					4640					104	15538	0.035	52.78	44616626	17.348
DZA	Africa	Algeria	2021/9/21	201948	182	202.857	5725	16	15.857	4526.29	4.079	4.547	128.315	0.359	0.355	0.7	23	0.516																					4640					104	15538	0.035	56.48	44616626	17.348
DZA	Africa	Algeria	2021/9/22	202122	174	193.143	5739	14	15.571	4530.19	3.9	4.329	128.629	0.314	0.349	0.71	27	0.605																					4640					104	15538	0.035	56.48	44616626	17.348
DZA	Africa	Algeria	2021/9/23	202283	161	184.857	5748	9	13.857	4533.8	3.609	4.143	128.831	0.202	0.311	0.71	21	0.471																					4640					104	15538	0.035	56.48	44616626	17.348
DZA	Africa	Algeria	2021/9/24	202449	166	175	5758	10	12.571	4537.52	3.721	3.922	129.055	0.224	0.282	0.72	20	0.448																					4640					104	15538	0.035	56.48	44616626	17.348
DZA	Africa	Algeria	2021/9/25	202574	125	164.143	5767	9	12.286	4540.33	2.802	3.679	129.257	0.202	0.275	0.73	13	0.291																10049978	6017036	4032942			4640	22.53	13.49	9.04		104	15538	0.035	56.48	44616626	17.348
DZA	Africa	Algeria	2021/9/26	202722	148	160.286	5777	10	11.857	4543.64	3.317	3.593	129.481	0.224	0.266	0.77	18	0.403																					9055					203	14854	0.033	56.48	44616626	17.348
DZA	Africa	Algeria	2021/9/27	202877	155	158.714	5786	9	11	4547.12	3.474	3.557	129.683	0.202	0.247	0.81	18	0.403																					13469					302	14170	0.032	56.48	44616626	17.348
DZA	Africa	Algeria	2021/9/28	203045	168	156.714	5797	11	10.286	4550.88	3.765	3.512	129.929	0.247	0.231	0.83	14	0.314																					17884					401	13486	0.03	56.48	44616626	17.348
DZA	Africa	Algeria	2021/9/29	203198	153	153.714	5805	8	9.429	4554.31	3.429	3.445	130.108	0.179	0.211	0.83	15	0.336																					22299					500	12802	0.029	56.48	44616626	17.348
DZA	Africa	Algeria	2021/9/30	203359	161	153.714	5812	7	9.143	4557.92	3.609	3.445	130.265	0.157	0.205	0.84	15	0.336																					26714					599	12119	0.027	56.48	44616626	17.348
DZA	Africa	Algeria	2021/10/1	203517	158	152.571	5815	3	8.143	4561.46	3.541	3.42	130.333	0.067	0.183	0.84	15	0.336																					31129					698	11435	0.026	56.48	44616626	17.348
DZA	Africa	Algeria	2021/10/2	203657	140	154.714	5819	4	7.429	4564.6	3.138	3.468	130.422	0.09	0.166	0.84	15	0.336																					35543					797	10751	0.024	56.48	44616626	17.348
DZA	Africa	Algeria	2021/10/3	203789	132	152.429	5822	3	6.429	4567.56	2.959	3.416	130.489	0.067	0.144	0.82	18	0.403																					35543					797	10751	0.024	56.48	44616626	17.348
DZA	Africa	Algeria	2021/10/4	203915	126	148.286	5826	4	5.714	4570.38	2.824	3.324	130.579	0.09	0.128	0.8	16	0.359																					35543					797	10751	0.024	56.48	44616626	17.348
DZA	Africa	Algeria	2021/10/5	204046	131	143	5831	5	4.857	4573.32	2.936	3.205	130.691	0.112	0.109	0.79	15	0.336																					35543					797	10751	0.024	56.48	44616626	17.348
DZA	Africa	Algeria	2021/10/6	204171	125	139	5838	7	4.714	4576.12	2.802	3.115	130.848	0.157	0.106	0.77	18	0.403																					35543					797	10751	0.024	56.48	44616626	17.348
DZA	Africa	Algeria	2021/10/7	204276	105	131	5843	5	4.429	4578.47	2.353	2.936	130.96	0.112	0.099	0.75	20	0.448																					35543					797	10751	0.024	56.48	44616626	17.348
DZA	Africa	Algeria	2021/10/8	204388	112	124.429	5846	3	4.429	4580.98	2.51	2.789	131.027	0.067	0.099	0.76	14	0.314																					35543					797	10751	0.024	56.48	44616626	17.348
DZA	Africa	Algeria	2021/10/9	204490	102	119	5850	4	4.429	4583.27	2.286	2.667	131.117	0.09	0.099	0.78	13	0.291																					35543					797	10751	0.024	56.48	44616626	17.348
DZA	Africa	Algeria	2021/10/10	204597	107	115.429	5853	3	4.429	4585.67	2.398	2.587	131.184	0.067	0.099	0.8	15	0.336																					35543					797	10751	0.024	56.48	44616626	17.348
DZA	Africa	Algeria	2021/10/11	204695	98	111.429	5855	2	4.143	4587.86	2.196	2.497	131.229	0.045	0.093	0.79	14	0.314																					35543					797	10751	0.024	51.85	44616626	17.348
DZA	Africa	Algeria	2021/10/12	204790	95	106.286	5859	4	4	4589.99	2.129	2.382	131.319	0.09	0.09	0.79	13	0.291																					35543					797	10751	0.024	51.85	44616626	17.348
DZA	Africa	Algeria	2021/10/13	204900	110	104.143	5862	3	3.429	4592.46	2.465	2.334	131.386	0.067	0.077	0.82	11	0.247																					35543					797	10751	0.024	51.85	44616626	17.348
DZA	Africa	Algeria	2021/10/14	205005	105	104.143	5864	2	3	4594.81	2.353	2.334	131.431	0.045	0.067	0.83	12	0.269																					35543					797	10751	0.024	51.85	44616626	17.348
DZA	Africa	Algeria	2021/10/15	205106	101	102.571	5867	3	3	4597.08	2.264	2.299	131.498	0.067	0.067	0.82	13	0.291																					35543					797	10751	0.024	51.85	44616626	17.348
DZA	Africa	Algeria	2021/10/16	205199	93	101.286	5870	3	2.857	4599.16	2.084	2.27	131.565	0.067	0.064	0.83	13	0.291																					35543					797	10751	0.024	51.85	44616626	17.348
DZA	Africa	Algeria	2021/10/17	205286	87	98.429	5872	2	2.714	4601.11	1.95	2.206	131.61	0.045	0.061	0.82	13	0.291																					35543					797	10751	0.024	51.85	44616626	17.348
DZA	Africa	Algeria	2021/10/18	205364	78	95.571	5873	1	2.571	4602.86	1.748	2.142	131.633	0.022	0.058	0.79	11	0.247																					35543					797	10751	0.024	51.85	44616626	17.348
DZA	Africa	Algeria	2021/10/19	205453	89	94.714	5875	2	2.286	4604.85	1.995	2.123	131.677	0.045	0.051	0.79	16	0.359																					35543					797	10751	0.024	51.85	44616626	17.348
DZA	Africa	Algeria	2021/10/20	205529	76	89.857	5878	3	2.286	4606.56	1.703	2.014	131.745	0.067	0.051	0.77	17	0.381																					35543					797	10751	0.024	39.81	44616626	17.348
DZA	Africa	Algeria	2021/10/21	205599	70	84.857	5881	3	2.429	4608.12	1.569	1.902	131.812	0.067	0.054	0.77	16	0.359																					35543					797	10751	0.024	39.81	44616626	17.348
DZA	Africa	Algeria	2021/10/22	205683	84	82.429	5883	2	2.286	4610.01	1.883	1.847	131.857	0.045	0.051	0.8	13	0.291																					35543					797	10751	0.024	39.81	44616626	17.348
DZA	Africa	Algeria	2021/10/23	205750	67	78.714	5886	3	2.286	4611.51	1.502	1.764	131.924	0.067	0.051	0.84	16	0.359																					35543					797	10751	0.024	39.81	44616626	17.348
DZA	Africa	Algeria	2021/10/24	205822	72	76.571	5890	4	2.571	4613.12	1.614	1.716	132.014	0.09	0.058	0.88	16	0.359																11080739	6328806	4751933			35543	24.84	14.18	10.65		797	10751	0.024	39.81	44616626	17.348
DZA	Africa	Algeria	2021/10/25	205903	81	77	5894	4	3	4614.94	1.815	1.726	132.103	0.09	0.067	0.92	11	0.247																					33703					755	10319	0.023	39.81	44616626	17.348
DZA	Africa	Algeria	2021/10/26	205990	87	76.714	5899	5	3.429	4616.89	1.95	1.719	132.215	0.112	0.077	0.95	10	0.224																					31863					714	9888	0.022	39.81	44616626	17.348
DZA	Africa	Algeria	2021/10/27	206069	79	77.143	5904	5	3.714	4618.66	1.771	1.729	132.327	0.112	0.083	0.98	15	0.336																11148720	6351998	4796722			30022	24.99	14.24	10.75		673	9456	0.021	39.81	44616626	17.348
DZA	Africa	Algeria	2021/10/28	206160	91	80.143	5907	3	3.714	4620.7	2.04	1.796	132.395	0.067	0.083	1.03	14	0.314																					26403					592	8508	0.019	39.81	44616626	17.348
DZA	Africa	Algeria	2021/10/29	206270	110	83.857	5913	6	4.286	4623.16	2.465	1.88	132.529	0.134	0.096	1.08	10	0.224																					22784					511	7559	0.017	39.81	44616626	17.348
DZA	Africa	Algeria	2021/10/30	206358	88	86.857	5918	5	4.571	4625.14	1.972	1.947	132.641	0.112	0.102	1.1	9	0.202																11179354	6364327	4815027			19165	25.06	14.26	10.79		430	6610	0.015	39.81	44616626	17.348
DZA	Africa	Algeria	2021/10/31	206452	94	90	5920	2	4.286	4627.24	2.107	2.017	132.686	0.045	0.096	1.12	11	0.247																					18467					414	6735	0.015	39.81	44616626	17.348
DZA	Africa	Algeria	2021/11/1	206566	114	94.714	5924	4	4.286	4629.8	2.555	2.123	132.776	0.09	0.096	1.12	14	0.314																					19609					439	7292	0.016	39.81	44616626	17.348
DZA	Africa	Algeria	2021/11/2	206649	83	94.143	5927	3	4	4631.66	1.86	2.11	132.843	0.067	0.09	1.07	15	0.336																11271319	6399209	4872110			20751	25.26	14.34	10.92		465	7849	0.018	39.81	44616626	17.348
DZA	Africa	Algeria	2021/11/3	206754	105	97.857	5931	4	3.857	4634.01	2.353	2.193	132.933	0.09	0.086	1.1	16	0.359																					18581					416	7212	0.016	39.81	44616626	17.348
DZA	Africa	Algeria	2021/11/4	206878	124	102.571	5936	5	4.143	4636.79	2.779	2.299	133.045	0.112	0.093	1.12	18	0.403																					18189					408	7092	0.016	39.81	44616626	17.348
DZA	Africa	Algeria	2021/11/5	206995	117	103.571	5939	3	3.714	4639.41	2.622	2.321	133.112	0.067	0.083	1.08	16	0.359																					17796					399	6972	0.016	39.81	44616626	17.348
DZA	Africa	Algeria	2021/11/6	207079	84	103	5941	2	3.286	4641.3	1.883	2.309	133.157	0.045	0.074	1.04	20	0.448																					17404					390	6852	0.015	39.81	44616626	17.348
DZA	Africa	Algeria	2021/11/7	207156	77	100.571	5945	4	3.571	4643.02	1.726	2.254	133.246	0.09	0.08	1.04	15	0.336																					14091					316	5658	0.013	39.81	44616626	17.348
DZA	Africa	Algeria	2021/11/8	207254	98	98.286	5950	5	3.714	4645.22	2.196	2.203	133.358	0.112	0.083	1.08	15	0.336																11316115	6418827	4897288			10779	25.36	14.39	10.98		242	4464	0.01	39.81	44616626	17.348
DZA	Africa	Algeria	2021/11/9	207385	131	105.143	5954	4	3.857	4648.15	2.936	2.357	133.448	0.09	0.086	1.15	16	0.359																					8134					182	3590	0.008	39.81	44616626	17.348
DZA	Africa	Algeria	2021/11/10	207509	124	107.857	5960	6	4.143	4650.93	2.779	2.417	133.582	0.134	0.093	1.15	19	0.426																					8801					197	3910	0.009	39.81	44616626	17.348
DZA	Africa	Algeria	2021/11/11	207624	115	106.571	5966	6	4.286	4653.51	2.578	2.389	133.717	0.134	0.096	1.14	25	0.56																					9469					212	4229	0.009	39.81	44616626	17.348
DZA	Africa	Algeria	2021/11/12	207764	140	109.857	5971	5	4.571	4656.65	3.138	2.462	133.829	0.112	0.102	1.14	16	0.359																					10137					227	4549	0.01	39.81	44616626	17.348
DZA	Africa	Algeria	2021/11/13	207873	109	113.429	5977	6	5.143	4659.09	2.443	2.542	133.964	0.134	0.115	1.13	19	0.426																11376816	6446373	4930443			10805	25.5	14.45	11.05		242	4869	0.011	39.81	44616626	17.348
DZA	Africa	Algeria	2021/11/14	207970	97	116.286	5984	7	5.571	4661.27	2.174	2.606	134.12	0.157	0.125	1.13	18	0.403																					21027					471	8882	0.02	39.81	44616626	17.348
DZA	Africa	Algeria	2021/11/15	208104	134	121.429	5991	7	5.857	4664.27	3.003	2.722	134.277	0.157	0.131	1.16	22	0.493																					31249					700	12896	0.029	39.81	44616626	17.348
DZA	Africa	Algeria	2021/11/16	208245	141	122.857	5997	6	6.143	4667.43	3.16	2.754	134.412	0.134	0.138	1.17	19	0.426																					40803					915	16589	0.037	39.81	44616626	17.348
DZA	Africa	Algeria	2021/11/17	208380	135	124.429	6005	8	6.429	4670.46	3.026	2.789	134.591	0.179	0.144	1.18	20	0.448																					50357					1129	20282	0.045	39.81	44616626	17.348
DZA	Africa	Algeria	2021/11/18	208532	152	129.714	6009	4	6.143	4673.86	3.407	2.907	134.681	0.09	0.138	1.19	22	0.493																					59911					1343	23975	0.054	39.81	44616626	17.348
DZA	Africa	Algeria	2021/11/19	208695	163	133	6015	6	6.286	4677.52	3.653	2.981	134.815	0.134	0.141	1.19	22	0.493																					69466					1557	27668	0.062	39.81	44616626	17.348
DZA	Africa	Algeria	2021/11/20	208839	144	138	6017	2	5.714	4680.74	3.227	3.093	134.86	0.045	0.128	1.17	24	0.538																					79020					1771	31361	0.07	39.81	44616626	17.348
DZA	Africa	Algeria	2021/11/21	208952	113	140.286	6021	4	5.286	4683.28	2.533	3.144	134.95	0.09	0.118	1.16	23	0.516																12008974	6697263	5298544	13167		79020	26.92	15.01	11.88	0.03	1771	31361	0.07	39.81	44616626	17.348
DZA	Africa	Algeria	2021/11/22	209111	159	143.857	6026	5	5	4686.84	3.564	3.224	135.062	0.112	0.112	1.18	22	0.493																12032500	6703364	5314016		23526	71092	26.97	15.02	11.91		1593	27753	0.062	39.81	44616626	17.348
DZA	Africa	Algeria	2021/11/23	209283	172	148.286	6030	4	4.714	4690.69	3.855	3.324	135.151	0.09	0.106	1.2	21	0.471																					61916					1388	23888	0.054	39.81	44616626	17.348
DZA	Africa	Algeria	2021/11/24	209463	180	154.714	6035	5	4.286	4694.73	4.034	3.468	135.263	0.112	0.096	1.2	18	0.403																					52741					1182	20024	0.045	39.81	44616626	17.348
DZA	Africa	Algeria	2021/11/25	209624	161	156	6041	6	4.571	4698.34	3.609	3.496	135.398	0.134	0.102	1.18	22	0.493																12076870	6716299	5340231	20340		43565	27.07	15.05	11.97	0.05	976	16160	0.036	39.81	44616626	17.348
DZA	Africa	Algeria	2021/11/26	209817	193	160.286	6046	5	4.429	4702.66	4.326	3.593	135.51	0.112	0.099	1.18	23	0.516																					34739					779	12529	0.028	39.81	44616626	17.348
DZA	Africa	Algeria	2021/11/27	209980	163	163	6052	6	5	4706.32	3.653	3.653	135.645	0.134	0.112	1.18	21	0.471																					25914					581	8897	0.02	39.81	44616626	17.348
DZA	Africa	Algeria	2021/11/28	210152	172	171.429	6058	6	5.286	4710.17	3.855	3.842	135.779	0.134	0.118	1.19	20	0.448																					17088					383	5266	0.012	39.81	44616626	17.348
DZA	Africa	Algeria	2021/11/29	210344	192	176.143	6064	6	5.429	4714.48	4.303	3.948	135.913	0.134	0.122	1.17	17	0.381																12145830	6740064	5380385	25381		16190	27.22	15.11	12.06	0.06	363	5243	0.012	50	44616626	17.348
DZA	Africa	Algeria	2021/11/30	210531	187	178.286	6071	7	5.857	4718.67	4.191	3.996	136.07	0.157	0.131	1.14	14	0.314																12293060	6875003	5391232		147230	35110	27.55	15.41	12.08		787	23904	0.054	50	44616626	17.348
DZA	Africa	Algeria	2021/12/1	210723	192	180	6076	5	5.857	4722.97	4.303	4.034	136.182	0.112	0.131	1.13	16	0.359																					34469					773	24766	0.056	50	44616626	17.348
DZA	Africa	Algeria	2021/12/2	210921	198	185.286	6083	7	6	4727.41	4.438	4.153	136.339	0.157	0.134	1.11	15	0.336																					33828					758	25629	0.057	50	44616626	17.348
DZA	Africa	Algeria	2021/12/3	211112	191	185	6089	6	6.143	4731.69	4.281	4.146	136.474	0.134	0.138	1.08	15	0.336																					32838					736	26258	0.059	50	44616626	17.348
DZA	Africa	Algeria	2021/12/4	211297	185	188.143	6096	7	6.286	4735.83	4.146	4.217	136.631	0.157	0.141	1.09	15	0.336																					31847					714	26888	0.06	50	44616626	17.348
DZA	Africa	Algeria	2021/12/5	211469	172	188.143	6103	7	6.429	4739.69	3.855	4.217	136.788	0.157	0.144	1.09	16	0.359																					30856					692	27517	0.062	50	44616626	17.348
DZA	Africa	Algeria	2021/12/6	211662	193	188.286	6111	8	6.714	4744.02	4.326	4.22	136.967	0.179	0.15	1.08	14	0.314																					29865					669	28147	0.063	50	44616626	17.348
DZA	Africa	Algeria	2021/12/7	211859	197	189.714	6114	3	6.143	4748.43	4.415	4.252	137.034	0.067	0.138	1.06	20	0.448																					10305					231	10348	0.023	50	44616626	17.348
DZA	Africa	Algeria	2021/12/8	212047	188	189.143	6122	8	6.571	4752.65	4.214	4.239	137.213	0.179	0.147	1.04	19	0.426																					10305					231	10348	0.023	50	44616626	17.348
DZA	Africa	Algeria	2021/12/9	212224	177	186.143	6126	4	6.143	4756.61	3.967	4.172	137.303	0.09	0.138	1.05	20	0.448																					10305					231	10348	0.023	50	44616626	17.348
DZA	Africa	Algeria	2021/12/10	212434	210	188.857	6132	6	6.143	4761.32	4.707	4.233	137.438	0.134	0.138	1.08	22	0.493																					10305					231	10348	0.023	50	44616626	17.348
DZA	Africa	Algeria	2021/12/11	212652	218	193.571	6137	5	5.857	4766.21	4.886	4.339	137.55	0.112	0.131	1.13	24	0.538																					10305					231	10348	0.023	50	44616626	17.348
DZA	Africa	Algeria	2021/12/12	212848	196	197	6145	8	6	4770.6	4.393	4.415	137.729	0.179	0.134	1.14	28	0.628																					10305					231	10348	0.023	50	44616626	17.348
DZA	Africa	Algeria	2021/12/13	213058	210	199.429	6151	6	5.714	4775.31	4.707	4.47	137.863	0.134	0.128	1.15	26	0.583																					10305					231	10348	0.023	50	44616626	17.348
DZA	Africa	Algeria	2021/12/14	213288	230	204.143	6155	4	5.857	4780.46	5.155	4.575	137.953	0.09	0.131	1.15	28	0.628																12437324	7019879	5554702			10305	27.88	15.73	12.45		231	10348	0.023	50	44616626	17.348
DZA	Africa	Algeria	2021/12/15	213533	245	212.286	6165	10	6.143	4785.95	5.491	4.758	138.177	0.224	0.138	1.16	26	0.583																					11037					247	9704	0.022	50	44616626	17.348
DZA	Africa	Algeria	2021/12/16	213745	212	217.286	6171	6	6.429	4790.7	4.752	4.87	138.312	0.134	0.144	1.17	30	0.672																					11770					264	9059	0.02	50	44616626	17.348
DZA	Africa	Algeria	2021/12/17	214044	299	230	6175	4	6.143	4797.4	6.702	5.155	138.401	0.09	0.138	1.23	27	0.605																					12503					280	8415	0.019	53.7	44616626	17.348
DZA	Africa	Algeria	2021/12/18	214330	286	239.714	6180	5	6.143	4803.81	6.41	5.373	138.513	0.112	0.138	1.25	24	0.538																					13235					297	7770	0.017	53.7	44616626	17.348
DZA	Africa	Algeria	2021/12/19	214592	262	249.143	6184	4	5.571	4809.69	5.872	5.584	138.603	0.09	0.125	1.23	21	0.471																					13968					313	7126	0.016	53.7	44616626	17.348
DZA	Africa	Algeria	2021/12/20	214835	243	253.857	6190	6	5.571	4815.13	5.446	5.69	138.738	0.134	0.125	1.2	22	0.493																					14700					329	6481	0.015	48.15	44616626	17.348
DZA	Africa	Algeria	2021/12/21	215145	310	265.286	6198	8	6.143	4822.08	6.948	5.946	138.917	0.179	0.138	1.19	21	0.471																12545356	7060737	5609040			15433	28.12	15.83	12.57		346	5837	0.013	48.15	44616626	17.348
DZA	Africa	Algeria	2021/12/22	215430	285	271	6205	7	5.714	4828.47	6.388	6.074	139.074	0.157	0.128	1.17	26	0.583																					16455					369	6409	0.014	48.15	44616626	17.348
DZA	Africa	Algeria	2021/12/23	215723	293	282.571	6213	8	6	4835.04	6.567	6.333	139.253	0.179	0.134	1.18	30	0.672																					17478					392	6982	0.016	48.15	44616626	17.348
DZA	Africa	Algeria	2021/12/24	216098	375	293.429	6222	9	6.714	4843.44	8.405	6.577	139.455	0.202	0.15	1.19	34	0.762																					18500					415	7555	0.017	48.15	44616626	17.348
DZA	Africa	Algeria	2021/12/25	216376	278	292.286	6229	7	7	4849.67	6.231	6.551	139.612	0.157	0.157	1.15	36	0.807																					19522					438	8127	0.018	48.15	44616626	17.348
DZA	Africa	Algeria	2021/12/26	216637	261	292.143	6238	9	7.714	4855.52	5.85	6.548	139.813	0.202	0.173	1.15	38	0.852																					20544					460	8700	0.019	48.15	44616626	17.348
DZA	Africa	Algeria	2021/12/27	216930	293	299.286	6246	8	8	4862.09	6.567	6.708	139.993	0.179	0.179	1.16	34	0.762																					21567					483	9272	0.021	48.15	44616626	17.348
DZA	Africa	Algeria	2021/12/28	217265	335	302.857	6254	8	8	4869.6	7.508	6.788	140.172	0.179	0.179	1.18	27	0.605																					22589					506	9845	0.022	48.15	44616626	17.348
DZA	Africa	Algeria	2021/12/29	217647	382	316.714	6263	9	8.286	4878.16	8.562	7.099	140.374	0.202	0.186	1.21	28	0.628																					22589					506	9845	0.022	48.15	44616626	17.348
DZA	Africa	Algeria	2021/12/30	218037	390	330.571	6271	8	8.286	4886.9	8.741	7.409	140.553	0.179	0.186	1.23	27	0.605																					22589					506	9845	0.022	48.15	44616626	17.348
DZA	Africa	Algeria	2021/12/31	218432	395	333.429	6276	5	7.714	4895.75	8.853	7.473	140.665	0.112	0.173	1.21	26	0.583																					22589					506	9845	0.022	48.15	44616626	17.348
DZA	Africa	Algeria	2022/1/1	218818	386	348.857	6284	8	7.857	4904.4	8.651	7.819	140.844	0.179	0.176	1.21	27	0.605																					22589					506	9845	0.022	55.56	44616626	17.348
DZA	Africa	Algeria	2022/1/2	219159	341	360.286	6291	7	7.571	4912.05	7.643	8.075	141.001	0.157	0.17	1.2	30	0.672																					22589					506	9845	0.022	55.56	44616626	17.348
DZA	Africa	Algeria	2022/1/3	219532	373	371.714	6298	7	7.429	4920.41	8.36	8.331	141.158	0.157	0.166	1.19	34	0.762																					22589					506	9845	0.022	55.56	44616626	17.348
DZA	Africa	Algeria	2022/1/4	219953	421	384	6303	5	7	4929.84	9.436	8.607	141.27	0.112	0.157	1.19	32	0.717																					22589					506	9845	0.022	55.56	44616626	17.348
DZA	Africa	Algeria	2022/1/5	220415	462	395.429	6310	7	6.714	4940.2	10.355	8.863	141.427	0.157	0.15	1.19	33	0.74																					22589					506	9845	0.022	55.56	44616626	17.348
DZA	Africa	Algeria	2022/1/6	220825	410	398.286	6318	8	6.714	4949.39	9.189	8.927	141.606	0.179	0.15	1.18	33	0.74																					22589					506	9845	0.022	55.56	44616626	17.348
DZA	Africa	Algeria	2022/1/7	221316	491	412	6325	7	7	4960.39	11.005	9.234	141.763	0.157	0.157	1.19	31	0.695																					22589					506	9845	0.022	55.56	44616626	17.348
DZA	Africa	Algeria	2022/1/8	221742	426	417.714	6330	5	6.571	4969.94	9.548	9.362	141.875	0.112	0.147	1.19	35	0.784																					22589					506	9845	0.022	55.56	44616626	17.348
DZA	Africa	Algeria	2022/1/9	222157	415	428.286	6339	9	6.857	4979.24	9.301	9.599	142.077	0.202	0.154	1.22	33	0.74																12974545	7247787	5796432			22589	29.08	16.24	12.99		506	9845	0.022	55.56	44616626	17.348
DZA	Africa	Algeria	2022/1/10	222639	482	443.857	6349	10	7.286	4990.05	10.803	9.948	142.301	0.224	0.163	1.25	39	0.874																					21679					486	9182	0.021	55.56	44616626	17.348
DZA	Africa	Algeria	2022/1/11	223196	557	463.286	6363	14	8.571	5002.53	12.484	10.384	142.615	0.314	0.192	1.27	37	0.829																					20770					466	8519	0.019	58.33	44616626	17.348
DZA	Africa	Algeria	2022/1/12	223806	610	484.429	6372	9	8.857	5016.2	13.672	10.858	142.817	0.202	0.199	1.27	41	0.919																					19860					445	7856	0.018	58.33	44616626	17.348
DZA	Africa	Algeria	2022/1/13	224383	577	508.286	6383	11	9.286	5029.13	12.932	11.392	143.063	0.247	0.208	1.26	41	0.919																					18951					425	7193	0.016	58.33	44616626	17.348
DZA	Africa	Algeria	2022/1/14	224979	596	523.286	6393	10	9.714	5042.49	13.358	11.728	143.287	0.224	0.218	1.25	35	0.784																					18041					404	6530	0.015	58.33	44616626	17.348
DZA	Africa	Algeria	2022/1/15	225484	505	534.571	6404	11	10.571	5053.81	11.319	11.981	143.534	0.247	0.237	1.27	32	0.717																					17131					384	5867	0.013	58.33	44616626	17.348
DZA	Africa	Algeria	2022/1/16	226057	573	557.143	6412	8	10.429	5066.65	12.843	12.487	143.713	0.179	0.234	1.38	45	1.009																					16222					364	5204	0.012	58.33	44616626	17.348
DZA	Africa	Algeria	2022/1/17	226749	692	587.143	6423	11	10.571	5082.16	15.51	13.16	143.96	0.247	0.237	1.52	40	0.897																					16222					364	5204	0.012	58.33	44616626	17.348
DZA	Africa	Algeria	2022/1/18	227559	810	623.286	6435	12	10.286	5100.32	18.155	13.97	144.229	0.269	0.231	1.69	37	0.829																					16222					364	5204	0.012	58.33	44616626	17.348
DZA	Africa	Algeria	2022/1/19	228918	1359	730.286	6443	8	10.143	5130.78	30.459	16.368	144.408	0.179	0.227	1.93	39	0.874																					16222					364	5204	0.012	58.33	44616626	17.348
DZA	Africa	Algeria	2022/1/20	230470	1552	869.571	6453	10	10	5165.56	34.785	19.49	144.632	0.224	0.224	2.05	49	1.098																					16222					364	5204	0.012	65.74	44616626	17.348
DZA	Africa	Algeria	2022/1/21	232325	1855	1049.43	6468	15	10.714	5207.14	41.576	23.521	144.968	0.336	0.24	2.09	47	1.053																					16222					364	5204	0.012	65.74	44616626	17.348
DZA	Africa	Algeria	2022/1/22	234536	2211	1293.14	6481	13	11	5256.69	49.556	28.983	145.26	0.291	0.247	2.07	43	0.964																					16222					364	5204	0.012	65.74	44616626	17.348
DZA	Africa	Algeria	2022/1/23	236670	2134	1516.14	6495	14	11.857	5304.52	47.83	33.982	145.574	0.314	0.266	1.95	39	0.874																					16222					364	5204	0.012	65.74	44616626	17.348
DZA	Africa	Algeria	2022/1/24	238885	2215	1733.71	6508	13	12.143	5354.17	49.645	38.858	145.865	0.291	0.272	1.79	39	0.874																					16222					364	5204	0.012	65.74	44616626	17.348
DZA	Africa	Algeria	2022/1/25	241406	2521	1978.14	6516	8	11.571	5410.67	56.504	44.336	146.044	0.179	0.259	1.63	44	0.986																					16222					364	5204	0.012	65.74	44616626	17.348
DZA	Africa	Algeria	2022/1/26	243568	2162	2092.86	6526	10	11.857	5459.13	48.457	46.908	146.268	0.224	0.266	1.42	46	1.031																					16222					364	5204	0.012	65.74	44616626	17.348
DZA	Africa	Algeria	2022/1/27	245698	2130	2175.43	6539	13	12.286	5506.87	47.74	48.758	146.56	0.291	0.275	1.28	42	0.941																					16222					364	5204	0.012	65.74	44616626	17.348
DZA	Africa	Algeria	2022/1/28	247568	1870	2177.57	6545	6	11	5548.78	41.913	48.806	146.694	0.134	0.247	1.14	43	0.964																					16222					364	5204	0.012	65.74	44616626	17.348
DZA	Africa	Algeria	2022/1/29	249310	1742	2110.57	6555	10	10.571	5587.83	39.044	47.305	146.918	0.224	0.237	1.04	43	0.964																					16222					364	5204	0.012	65.74	44616626	17.348
DZA	Africa	Algeria	2022/1/30	250774	1464	2014.86	6566	11	10.143	5620.64	32.813	45.159	147.165	0.247	0.227	0.96	40	0.897																					16222					364	5204	0.012	65.74	44616626	17.348
DZA	Africa	Algeria	2022/1/31	252117	1343	1890.29	6579	13	10.143	5650.74	30.101	42.367	147.456	0.291	0.227	0.88	32	0.717																					16222					364	5204	0.012	65.74	44616626	17.348
DZA	Africa	Algeria	2022/2/1	253520	1403	1730.57	6593	14	11	5682.19	31.446	38.788	147.77	0.314	0.247	0.81	39	0.874																					16222					364	5204	0.012	65.74	44616626	17.348
DZA	Africa	Algeria	2022/2/2	254885	1365	1616.71	6604	11	11.143	5712.78	30.594	36.236	148.017	0.247	0.25	0.74	41	0.919																					16222					364	5204	0.012	65.74	44616626	17.348
DZA	Africa	Algeria	2022/2/3	255836	951	1448.29	6618	14	11.286	5734.1	21.315	32.461	148.33	0.314	0.253	0.66	40	0.897																					16222					364	5204	0.012	65.74	44616626	17.348
DZA	Africa	Algeria	2022/2/4	256806	970	1319.71	6631	13	12.286	5755.84	21.741	29.579	148.622	0.291	0.275	0.61	40	0.897																					16222					364	5204	0.012	65.74	44616626	17.348
DZA	Africa	Algeria	2022/2/5	257598	792	1184	6640	9	12.143	5773.59	17.751	26.537	148.823	0.202	0.272	0.56	34	0.762																					16222					364	5204	0.012	65.74	44616626	17.348
DZA	Africa	Algeria	2022/2/6	257976	378	1028.86	6646	6	11.429	5782.06	8.472	23.06	148.958	0.134	0.256	0.51	27	0.605																					16222					364	5204	0.012	58.33	44616626	17.348
DZA	Africa	Algeria	2022/2/7	258478	502	908.714	6654	8	10.714	5793.31	11.251	20.367	149.137	0.179	0.24	0.51	34	0.762																					16222					364	5204	0.012	58.33	44616626	17.348
DZA	Africa	Algeria	2022/2/8	259088	610	795.429	6667	13	10.571	5806.98	13.672	17.828	149.429	0.291	0.237	0.52	21	0.471																13461201	7403900	6003539			16222	30.17	16.59	13.46		364	5204	0.012	58.33	44616626	17.348
DZA	Africa	Algeria	2022/2/9	259673	585	684	6678	11	10.571	5820.1	13.112	15.331	149.675	0.247	0.237	0.52	27	0.605																					15934					357	5085	0.011	58.33	44616626	17.348
DZA	Africa	Algeria	2022/2/10	260191	518	622.143	6690	12	10.286	5831.71	11.61	13.944	149.944	0.269	0.231	0.54	35	0.784																					15646					351	4966	0.011	58.33	44616626	17.348
DZA	Africa	Algeria	2022/2/11	260723	532	559.571	6703	13	10.286	5843.63	11.924	12.542	150.235	0.291	0.231	0.57	28	0.628																					15358					344	4847	0.011	58.33	44616626	17.348
DZA	Africa	Algeria	2022/2/12	261226	503	518.286	6715	12	10.714	5854.9	11.274	11.616	150.504	0.269	0.24	0.6	27	0.605																					15070					338	4728	0.011	58.33	44616626	17.348
DZA	Africa	Algeria	2022/2/13	261752	526	539.429	6729	14	11.857	5866.69	11.789	12.09	150.818	0.314	0.266	0.62	23	0.516																					14783					331	4609	0.01	58.33	44616626	17.348
DZA	Africa	Algeria	2022/2/14	262165	413	526.714	6744	15	12.857	5875.95	9.257	11.805	151.154	0.336	0.288	0.6	27	0.605																					14495					325	4491	0.01	58.33	44616626	17.348
DZA	Africa	Algeria	2022/2/15	262570	405	497.429	6753	9	12.286	5885.03	9.077	11.149	151.356	0.202	0.275	0.57	25	0.56																					14207					318	4372	0.01	58.33	44616626	17.348
DZA	Africa	Algeria	2022/2/16	262994	424	474.429	6762	9	12	5894.53	9.503	10.633	151.558	0.202	0.269	0.55	25	0.56																					14207					318	4372	0.01	58.33	44616626	17.348
DZA	Africa	Algeria	2022/2/17	263369	375	454	6772	10	11.714	5902.93	8.405	10.176	151.782	0.224	0.263	0.53	19	0.426																			373991		14207				0.84	318	4372	0.01	58.33	44616626	17.348
DZA	Africa	Algeria	2022/2/18	263685	316	423.143	6780	8	11	5910.02	7.083	9.484	151.961	0.179	0.247	0.49	23	0.516																					14207					318	4372	0.01	58.33	44616626	17.348
DZA	Africa	Algeria	2022/2/19	263936	251	387.143	6787	7	10.286	5915.64	5.626	8.677	152.118	0.157	0.231	0.45	16	0.359																					14207					318	4372	0.01	58.33	44616626	17.348
DZA	Africa	Algeria	2022/2/20	264054	118	328.857	6797	10	9.714	5918.29	2.645	7.371	152.342	0.224	0.218	0.39	18	0.403																13631683	7456361	6076272			14207	30.55	16.71	13.62		318	4372	0.01	58.33	44616626	17.348
DZA	Africa	Algeria	2022/2/21	264201	147	290.857	6805	8	8.714	5921.58	3.295	6.519	152.522	0.179	0.195	0.37	18	0.403																					12793					287	3794	0.009	58.33	44616626	17.348
DZA	Africa	Algeria	2022/2/22	264365	164	256.429	6812	7	8.429	5925.26	3.676	5.747	152.679	0.157	0.189	0.35	18	0.403																					11378					255	3216	0.007	58.33	44616626	17.348
DZA	Africa	Algeria	2022/2/23	264488	123	213.429	6816	4	7.714	5928.01	2.757	4.784	152.768	0.09	0.173	0.33	18	0.403																					9964					223	2639	0.006	58.33	44616626	17.348
DZA	Africa	Algeria	2022/2/24	264603	115	176.286	6820	4	6.857	5930.59	2.578	3.951	152.858	0.09	0.154	0.32	14	0.314																			428324		8550				0.96	192	2061	0.005	58.33	44616626	17.348
DZA	Africa	Algeria	2022/2/25	264706	103	145.857	6823	3	6.143	5932.9	2.309	3.269	152.925	0.067	0.138	0.32	18	0.403																					7135					160	1483	0.003	58.33	44616626	17.348
DZA	Africa	Algeria	2022/2/26	264778	72	120.286	6828	5	5.857	5934.51	1.614	2.696	153.037	0.112	0.131	0.32	12	0.269																					5721					128	905	0.002	58.33	44616626	17.348
DZA	Africa	Algeria	2022/2/27	264855	77	114.429	6831	3	4.857	5936.24	1.726	2.565	153.104	0.067	0.109	0.34	14	0.314																					4307					97	328	0.001	58.33	44616626	17.348
DZA	Africa	Algeria	2022/2/28	264936	81	105	6835	4	4.286	5938.06	1.815	2.353	153.194	0.09	0.096	0.35	11	0.247																					4307					97	328	0.001	58.33	44616626	17.348
DZA	Africa	Algeria	2022/3/1	265010	74	92.143	6840	5	4	5939.71	1.659	2.065	153.306	0.112	0.09	0.34	13	0.291																					4307					97	328	0.001	58.33	44616626	17.348
DZA	Africa	Algeria	2022/3/2	265079	69	84.429	6843	3	3.857	5941.26	1.547	1.892	153.373	0.067	0.086	0.33	13	0.291																					4307					97	328	0.001	58.33	44616626	17.348
DZA	Africa	Algeria	2022/3/3	265130	51	75.286	6848	5	4	5942.4	1.143	1.687	153.485	0.112	0.09	0.32	15	0.336																					4307					97	328	0.001	58.33	44616626	17.348
DZA	Africa	Algeria	2022/3/4	265186	56	68.571	6852	4	4.143	5943.66	1.255	1.537	153.575	0.09	0.093	0.32	11	0.247																			436274		4307				0.98	97	328	0.001	58.33	44616626	17.348
DZA	Africa	Algeria	2022/3/5	265227	41	64.143	6853	1	3.571	5944.58	0.919	1.438	153.597	0.022	0.08	0.32	14	0.314																					4307					97	328	0.001	58.33	44616626	17.348
DZA	Africa	Algeria	2022/3/6	265265	38	58.571	6855	2	3.429	5945.43	0.852	1.313	153.642	0.045	0.077	0.32	13	0.291																					4307					97	328	0.001	58.33	44616626	17.348
DZA	Africa	Algeria	2022/3/7	265297	32	51.571	6857	2	3.143	5946.15	0.717	1.156	153.687	0.045	0.07	0.3	11	0.247							230553		5.167						tests performed						4307					97	328	0.001	58.33	44616626	17.348
DZA	Africa	Algeria	2022/3/8	265323	26	44.714	6858	1	2.571	5946.73	0.583	1.002	153.71	0.022	0.058	0.28	14	0.314																					4307					97	328	0.001	58.33	44616626	17.348
DZA	Africa	Algeria	2022/3/9	265346	23	38.143	6860	2	2.429	5947.25	0.516	0.855	153.754	0.045	0.054	0.27	13	0.291																13704895	7461932	6110712	490676		4307	30.72	16.72	13.7	1.1	97	328	0.001	58.33	44616626	17.348
DZA	Africa	Algeria	2022/3/10	265366	20	33.714	6861	1	1.857	5947.69	0.448	0.756	153.777	0.022	0.042	0.28	10	0.224																													58.33	44616626	17.348
DZA	Africa	Algeria	2022/3/11	265391	25	29.286	6861	0	1.286	5948.25	0.56	0.656	153.777	0	0.029	0.31	11	0.247																													58.33	44616626	17.348
DZA	Africa	Algeria	2022/3/12	265410	19	26.143	6862	1	1.286	5948.68	0.426	0.586	153.799	0.022	0.029	0.35	10	0.224																													58.33	44616626	17.348
DZA	Africa	Algeria	2022/3/13	265432	22	23.857	6864	2	1.286	5949.17	0.493	0.535	153.844	0.045	0.029	0.38	8	0.179																													58.33	44616626	17.348
DZA	Africa	Algeria	2022/3/14	265457	25	22.857	6866	2	1.286	5949.73	0.56	0.512	153.889	0.045	0.029	0.4	6	0.134																													58.33	44616626	17.348
DZA	Africa	Algeria	2022/3/15	265478	21	22.143	6868	2	1.429	5950.2	0.471	0.496	153.934	0.045	0.032	0.4	6	0.134																													58.33	44616626	17.348
DZA	Africa	Algeria	2022/3/16	265496	18	21.429	6869	1	1.286	5950.61	0.403	0.48	153.956	0.022	0.029	0.38	7	0.157																													58.33	44616626	17.348
DZA	Africa	Algeria	2022/3/17	265511	15	20.714	6870	1	1.286	5950.94	0.336	0.464	153.978	0.022	0.029	0.37	8	0.179																													58.33	44616626	17.348
DZA	Africa	Algeria	2022/3/18	265524	13	19	6871	1	1.429	5951.23	0.291	0.426	154.001	0.022	0.032	0.38	6	0.134																													58.33	44616626	17.348
DZA	Africa	Algeria	2022/3/19	265539	15	18.429	6871	0	1.286	5951.57	0.336	0.413	154.001	0	0.029	0.42	5	0.112																													58.33	44616626	17.348
DZA	Africa	Algeria	2022/3/20	265550	11	16.857	6871	0	1	5951.82	0.247	0.378	154.001	0	0.022	0.42	7	0.157																													58.33	44616626	17.348
DZA	Africa	Algeria	2022/3/21	265562	12	15	6872	1	0.857	5952.09	0.269	0.336	154.023	0.022	0.019	0.44	7	0.157																													58.33	44616626	17.348
DZA	Africa	Algeria	2022/3/22	265573	11	13.571	6873	1	0.714	5952.33	0.247	0.304	154.046	0.022	0.016	0.46	6	0.134																													58.33	44616626	17.348
DZA	Africa	Algeria	2022/3/23	265585	12	12.714	6873	0	0.571	5952.6	0.269	0.285	154.046	0	0.013	0.49	7	0.157																														44616626	17.348
DZA	Africa	Algeria	2022/3/24	265599	14	12.571	6873	0	0.429	5952.92	0.314	0.282	154.046	0	0.01	0.53	6	0.134																														44616626	17.348
DZA	Africa	Algeria	2022/3/25	265612	13	12.571	6873	0	0.286	5953.21	0.291	0.282	154.046	0	0.006	0.55	5	0.112																														44616626	17.348
DZA	Africa	Algeria	2022/3/26	265621	9	11.714	6873	0	0.286	5953.41	0.202	0.263	154.046	0	0.006	0.55	10	0.224																														44616626	17.348
DZA	Africa	Algeria	2022/3/27	265629	8	11.286	6873	0	0.286	5953.59	0.179	0.253	154.046	0	0.006	0.56	5	0.112																														44616626	17.348
DZA	Africa	Algeria	2022/3/28	265641	12	11.286	6873	0	0.143	5953.86	0.269	0.253	154.046	0	0.003	0.61	5	0.112																														44616626	17.348
DZA	Africa	Algeria	2022/3/29	265651	10	11.143	6874	1	0.143	5954.08	0.224	0.25	154.068	0.022	0.003	0.61	6	0.134																														44616626	17.348
DZA	Africa	Algeria	2022/3/30	265662	11	11	6874	0	0.143	5954.33	0.247	0.247	154.068	0	0.003	0.6	5	0.112																														44616626	17.348
DZA	Africa	Algeria	2022/3/31	265671	9	10.286	6874	0	0.143	5954.53	0.202	0.231	154.068	0	0.003	0.58	5	0.112																														44616626	17.348
DZA	Africa	Algeria	2022/4/1	265679	8	9.571	6874	0	0.143	5954.71	0.179	0.215	154.068	0	0.003	0.54	6	0.134																														44616626	17.348
DZA	Africa	Algeria	2022/4/2	265684	5	9	6874	0	0.143	5954.82	0.112	0.202	154.068	0	0.003	0.52	6	0.134																														44616626	17.348
DZA	Africa	Algeria	2022/4/3	265691	7	8.857	6874	0	0.143	5954.98	0.157	0.199	154.068	0	0.003	0.5	6	0.134																														44616626	17.348
DZA	Africa	Algeria	2022/4/4	265694	3	7.571	6874	0	0.143	5955.04	0.067	0.17	154.068	0	0.003	0.46	6	0.134																														44616626	17.348
DZA	Africa	Algeria	2022/4/5	265699	5	6.857	6874	0	0	5955.16	0.112	0.154	154.068	0	0	0.46	6	0.134																														44616626	17.348
DZA	Africa	Algeria	2022/4/6	265705	6	6.143	6874	0	0	5955.29	0.134	0.138	154.068	0	0		4	0.09																														44616626	17.348
AGO	Africa	Angola	2020/3/20	1	1					0.029	0.029																																				11.11	33933611	23.89
AGO	Africa	Angola	2020/3/21	2	1					0.059	0.029																																				11.11	33933611	23.89
AGO	Africa	Angola	2020/3/22	2	0					0.059	0																																				11.11	33933611	23.89
AGO	Africa	Angola	2020/3/23	3	1					0.088	0.029																																				11.11	33933611	23.89
AGO	Africa	Angola	2020/3/24	3	0					0.088	0																																				33.33	33933611	23.89
AGO	Africa	Angola	2020/3/25	3	0					0.088	0																																				33.33	33933611	23.89
AGO	Africa	Angola	2020/3/26	4	1	0.571				0.118	0.029	0.017																																			33.33	33933611	23.89
AGO	Africa	Angola	2020/3/27	4	0	0.429				0.118	0	0.013																																			90.74	33933611	23.89
AGO	Africa	Angola	2020/3/28	5	1	0.429				0.147	0.029	0.013																																			90.74	33933611	23.89
AGO	Africa	Angola	2020/3/29	7	2	0.714	2	2		0.206	0.059	0.021	0.059	0.059																																	90.74	33933611	23.89
AGO	Africa	Angola	2020/3/30	7	0	0.571	2	0		0.206	0	0.017	0.059	0																																	90.74	33933611	23.89
AGO	Africa	Angola	2020/3/31	7	0	0.571	2	0		0.206	0	0.017	0.059	0																																	90.74	33933611	23.89
AGO	Africa	Angola	2020/4/1	8	1	0.714	2	0		0.236	0.029	0.021	0.059	0																																	90.74	33933611	23.89
AGO	Africa	Angola	2020/4/2	8	0	0.571	2	0		0.236	0	0.017	0.059	0																																	90.74	33933611	23.89
AGO	Africa	Angola	2020/4/3	8	0	0.571	2	0		0.236	0	0.017	0.059	0																																	90.74	33933611	23.89
AGO	Africa	Angola	2020/4/4	10	2	0.714	2	0	0.286	0.295	0.059	0.021	0.059	0	0.008																																90.74	33933611	23.89
AGO	Africa	Angola	2020/4/5	14	4	1	2	0	0	0.413	0.118	0.029	0.059	0	0																																90.74	33933611	23.89
AGO	Africa	Angola	2020/4/6	16	2	1.286	2	0	0	0.472	0.059	0.038	0.059	0	0																																90.74	33933611	23.89
AGO	Africa	Angola	2020/4/7	17	1	1.429	2	0	0	0.501	0.029	0.042	0.059	0	0																																90.74	33933611	23.89
AGO	Africa	Angola	2020/4/8	19	2	1.571	2	0	0	0.56	0.059	0.046	0.059	0	0																																90.74	33933611	23.89
AGO	Africa	Angola	2020/4/9	19	0	1.571	2	0	0	0.56	0	0.046	0.059	0	0																																90.74	33933611	23.89
AGO	Africa	Angola	2020/4/10	19	0	1.571	2	0	0	0.56	0	0.046	0.059	0	0																																90.74	33933611	23.89
AGO	Africa	Angola	2020/4/11	19	0	1.286	2	0	0	0.56	0	0.038	0.059	0	0																																90.74	33933611	23.89
AGO	Africa	Angola	2020/4/12	19	0	0.714	2	0	0	0.56	0	0.021	0.059	0	0																																90.74	33933611	23.89
AGO	Africa	Angola	2020/4/13	19	0	0.429	2	0	0	0.56	0	0.013	0.059	0	0																																90.74	33933611	23.89
AGO	Africa	Angola	2020/4/14	19	0	0.286	2	0	0	0.56	0	0.008	0.059	0	0																																90.74	33933611	23.89
AGO	Africa	Angola	2020/4/15	19	0	0	2	0	0	0.56	0	0	0.059	0	0																																90.74	33933611	23.89
AGO	Africa	Angola	2020/4/16	19	0	0	2	0	0	0.56	0	0	0.059	0	0																																90.74	33933611	23.89
AGO	Africa	Angola	2020/4/17	19	0	0	2	0	0	0.56	0	0	0.059	0	0																																90.74	33933611	23.89
AGO	Africa	Angola	2020/4/18	24	5	0.714	2	0	0	0.707	0.147	0.021	0.059	0	0																																90.74	33933611	23.89
AGO	Africa	Angola	2020/4/19	24	0	0.714	2	0	0	0.707	0	0.021	0.059	0	0																																90.74	33933611	23.89
AGO	Africa	Angola	2020/4/20	24	0	0.714	2	0	0	0.707	0	0.021	0.059	0	0																																90.74	33933611	23.89
AGO	Africa	Angola	2020/4/21	24	0	0.714	2	0	0	0.707	0	0.021	0.059	0	0																																90.74	33933611	23.89
AGO	Africa	Angola	2020/4/22	25	1	0.857	2	0	0	0.737	0.029	0.025	0.059	0	0																																90.74	33933611	23.89
AGO	Africa	Angola	2020/4/23	25	0	0.857	2	0	0	0.737	0	0.025	0.059	0	0																																78.7	33933611	23.89
AGO	Africa	Angola	2020/4/24	25	0	0.857	2	0	0	0.737	0	0.025	0.059	0	0																																78.7	33933611	23.89
AGO	Africa	Angola	2020/4/25	25	0	0.143	2	0	0	0.737	0	0.004	0.059	0	0																																78.7	33933611	23.89
AGO	Africa	Angola	2020/4/26	26	1	0.286	2	0	0	0.766	0.029	0.008	0.059	0	0																																78.7	33933611	23.89
AGO	Africa	Angola	2020/4/27	27	1	0.429	2	0	0	0.796	0.029	0.013	0.059	0	0																																78.7	33933611	23.89
AGO	Africa	Angola	2020/4/28	27	0	0.429	2	0	0	0.796	0	0.013	0.059	0	0																																78.7	33933611	23.89
AGO	Africa	Angola	2020/4/29	27	0	0.286	2	0	0	0.796	0	0.008	0.059	0	0																																78.7	33933611	23.89
AGO	Africa	Angola	2020/4/30	27	0	0.286	2	0	0	0.796	0	0.008	0.059	0	0																																78.7	33933611	23.89
AGO	Africa	Angola	2020/5/1	30	3	0.714	2	0	0	0.884	0.088	0.021	0.059	0	0																																78.7	33933611	23.89
AGO	Africa	Angola	2020/5/2	35	5	1.429	2	0	0	1.031	0.147	0.042	0.059	0	0																																78.7	33933611	23.89
AGO	Africa	Angola	2020/5/3	35	0	1.286	2	0	0	1.031	0	0.038	0.059	0	0																																78.7	33933611	23.89
AGO	Africa	Angola	2020/5/4	35	0	1.143	2	0	0	1.031	0	0.034	0.059	0	0																																78.7	33933611	23.89
AGO	Africa	Angola	2020/5/5	36	1	1.286	2	0	0	1.061	0.029	0.038	0.059	0	0																																78.7	33933611	23.89
AGO	Africa	Angola	2020/5/6	36	0	1.286	2	0	0	1.061	0	0.038	0.059	0	0																																78.7	33933611	23.89
AGO	Africa	Angola	2020/5/7	36	0	1.286	2	0	0	1.061	0	0.038	0.059	0	0																																78.7	33933611	23.89
AGO	Africa	Angola	2020/5/8	43	7	1.857	2	0	0	1.267	0.206	0.055	0.059	0	0																																75.93	33933611	23.89
AGO	Africa	Angola	2020/5/9	43	0	1.143	2	0	0	1.267	0	0.034	0.059	0	0																																75.93	33933611	23.89
AGO	Africa	Angola	2020/5/10	45	2	1.429	2	0	0	1.326	0.059	0.042	0.059	0	0																																75.93	33933611	23.89
AGO	Africa	Angola	2020/5/11	45	0	1.429	2	0	0	1.326	0	0.042	0.059	0	0																																75.93	33933611	23.89
AGO	Africa	Angola	2020/5/12	45	0	1.286	2	0	0	1.326	0	0.038	0.059	0	0																																75.93	33933611	23.89
AGO	Africa	Angola	2020/5/13	45	0	1.286	2	0	0	1.326	0	0.038	0.059	0	0																																75.93	33933611	23.89
AGO	Africa	Angola	2020/5/14	48	3	1.714	2	0	0	1.415	0.088	0.051	0.059	0	0																																75.93	33933611	23.89
AGO	Africa	Angola	2020/5/15	48	0	0.714	2	0	0	1.415	0	0.021	0.059	0	0																																75.93	33933611	23.89
AGO	Africa	Angola	2020/5/16	48	0	0.714	2	0	0	1.415	0	0.021	0.059	0	0																																75.93	33933611	23.89
AGO	Africa	Angola	2020/5/17	48	0	0.429	2	0	0	1.415	0	0.013	0.059	0	0																																81.48	33933611	23.89
AGO	Africa	Angola	2020/5/18	50	2	0.714	3	1	0.143	1.473	0.059	0.021	0.088	0.029	0.004																																81.48	33933611	23.89
AGO	Africa	Angola	2020/5/19	52	2	1	3	0	0.143	1.532	0.059	0.029	0.088	0	0.004																																81.48	33933611	23.89
AGO	Africa	Angola	2020/5/20	52	0	1	3	0	0.143	1.532	0	0.029	0.088	0	0.004																																81.48	33933611	23.89
AGO	Africa	Angola	2020/5/21	58	6	1.429	3	0	0.143	1.709	0.177	0.042	0.088	0	0.004																																81.48	33933611	23.89
AGO	Africa	Angola	2020/5/22	60	2	1.714	3	0	0.143	1.768	0.059	0.051	0.088	0	0.004																																81.48	33933611	23.89
AGO	Africa	Angola	2020/5/23	61	1	1.857	4	1	0.286	1.798	0.029	0.055	0.118	0.029	0.008																																81.48	33933611	23.89
AGO	Africa	Angola	2020/5/24	69	8	3	4	0	0.286	2.033	0.236	0.088	0.118	0	0.008																																81.48	33933611	23.89
AGO	Africa	Angola	2020/5/25	70	1	2.857	4	0	0.143	2.063	0.029	0.084	0.118	0	0.004																																81.48	33933611	23.89
AGO	Africa	Angola	2020/5/26	70	0	2.571	4	0	0.143	2.063	0	0.076	0.118	0	0.004																																77.78	33933611	23.89
AGO	Africa	Angola	2020/5/27	71	1	2.714	4	0	0.143	2.092	0.029	0.08	0.118	0	0.004																																77.78	33933611	23.89
AGO	Africa	Angola	2020/5/28	74	3	2.286	4	0	0.143	2.181	0.088	0.067	0.118	0	0.004																																77.78	33933611	23.89
AGO	Africa	Angola	2020/5/29	81	7	3	4	0	0.143	2.387	0.206	0.088	0.118	0	0.004																																77.78	33933611	23.89
AGO	Africa	Angola	2020/5/30	84	3	3.286	4	0	0	2.475	0.088	0.097	0.118	0	0																																77.78	33933611	23.89
AGO	Africa	Angola	2020/5/31	86	2	2.429	4	0	0	2.534	0.059	0.072	0.118	0	0																																77.78	33933611	23.89
AGO	Africa	Angola	2020/6/1	86	0	2.286	4	0	0	2.534	0	0.067	0.118	0	0																																77.78	33933611	23.89
AGO	Africa	Angola	2020/6/2	86	0	2.286	4	0	0	2.534	0	0.067	0.118	0	0																																77.78	33933611	23.89
AGO	Africa	Angola	2020/6/3	86	0	2.143	4	0	0	2.534	0	0.063	0.118	0	0																																77.78	33933611	23.89
AGO	Africa	Angola	2020/6/4	86	0	1.714	4	0	0	2.534	0	0.051	0.118	0	0																																77.78	33933611	23.89
AGO	Africa	Angola	2020/6/5	86	0	0.714	4	0	0	2.534	0	0.021	0.118	0	0																																77.78	33933611	23.89
AGO	Africa	Angola	2020/6/6	88	2	0.571	4	0	0	2.593	0.059	0.017	0.118	0	0																																77.78	33933611	23.89
AGO	Africa	Angola	2020/6/7	91	3	0.714	4	0	0	2.682	0.088	0.021	0.118	0	0																																77.78	33933611	23.89
AGO	Africa	Angola	2020/6/8	92	1	0.857	4	0	0	2.711	0.029	0.025	0.118	0	0																																75.93	33933611	23.89
AGO	Africa	Angola	2020/6/9	96	4	1.429	4	0	0	2.829	0.118	0.042	0.118	0	0																																75.93	33933611	23.89
AGO	Africa	Angola	2020/6/10	113	17	3.857	4	0	0	3.33	0.501	0.114	0.118	0	0																																75.93	33933611	23.89
AGO	Africa	Angola	2020/6/11	118	5	4.571	5	1	0.143	3.477	0.147	0.135	0.147	0.029	0.004	0.76																															75.93	33933611	23.89
AGO	Africa	Angola	2020/6/12	130	12	6.286	5	0	0.143	3.831	0.354	0.185	0.147	0	0.004	0.75																															75.93	33933611	23.89
AGO	Africa	Angola	2020/6/13	138	8	7.143	6	1	0.286	4.067	0.236	0.21	0.177	0.029	0.008	0.74																															75.93	33933611	23.89
AGO	Africa	Angola	2020/6/14	140	2	7	6	0	0.286	4.126	0.059	0.206	0.177	0	0.008	0.75																															75.93	33933611	23.89
AGO	Africa	Angola	2020/6/15	142	2	7.143	6	0	0.286	4.185	0.059	0.21	0.177	0	0.008	0.76																															75.93	33933611	23.89
AGO	Africa	Angola	2020/6/16	148	6	7.429	6	0	0.286	4.361	0.177	0.219	0.177	0	0.008	0.78																															75.93	33933611	23.89
AGO	Africa	Angola	2020/6/17	155	7	6	7	1	0.429	4.568	0.206	0.177	0.206	0.029	0.013	0.81																															75.93	33933611	23.89
AGO	Africa	Angola	2020/6/18	166	11	6.857	8	1	0.429	4.892	0.324	0.202	0.236	0.029	0.013	0.85																															75.93	33933611	23.89
AGO	Africa	Angola	2020/6/19	172	6	6	8	0	0.429	5.069	0.177	0.177	0.236	0	0.013	0.87																															75.93	33933611	23.89
AGO	Africa	Angola	2020/6/20	176	4	5.429	9	1	0.429	5.187	0.118	0.16	0.265	0.029	0.013	0.91																															75.93	33933611	23.89
AGO	Africa	Angola	2020/6/21	183	7	6.143	9	0	0.429	5.393	0.206	0.181	0.265	0	0.013	0.97																															75.93	33933611	23.89
AGO	Africa	Angola	2020/6/22	186	3	6.286	10	1	0.571	5.481	0.088	0.185	0.295	0.029	0.017	1.02																															75.93	33933611	23.89
AGO	Africa	Angola	2020/6/23	189	3	5.857	10	0	0.571	5.57	0.088	0.173	0.295	0	0.017	1.08																															75.93	33933611	23.89
AGO	Africa	Angola	2020/6/24	197	8	6	10	0	0.429	5.805	0.236	0.177	0.295	0	0.013	1.17																															75.93	33933611	23.89
AGO	Africa	Angola	2020/6/25	212	15	6.571	10	0	0.286	6.247	0.442	0.194	0.295	0	0.008	1.25																															75.93	33933611	23.89
AGO	Africa	Angola	2020/6/26	212	0	5.714	10	0	0.286	6.247	0	0.168	0.295	0	0.008	1.31																															75.93	33933611	23.89
AGO	Africa	Angola	2020/6/27	259	47	11.857	10	0	0.143	7.633	1.385	0.349	0.295	0	0.004	1.41																															75.93	33933611	23.89
AGO	Africa	Angola	2020/6/28	267	8	12	11	1	0.286	7.868	0.236	0.354	0.324	0.029	0.008	1.37																															75.93	33933611	23.89
AGO	Africa	Angola	2020/6/29	276	9	12.857	11	0	0.143	8.134	0.265	0.379	0.324	0	0.004	1.34																															75.93	33933611	23.89
AGO	Africa	Angola	2020/6/30	284	8	13.571	13	2	0.429	8.369	0.236	0.4	0.383	0.059	0.013	1.31																															75.93	33933611	23.89
AGO	Africa	Angola	2020/7/1	291	7	13.429	15	2	0.714	8.576	0.206	0.396	0.442	0.059	0.021	1.31																															75.93	33933611	23.89
AGO	Africa	Angola	2020/7/2	315	24	14.714	17	2	1	9.283	0.707	0.434	0.501	0.059	0.029	1.33																															75.93	33933611	23.89
AGO	Africa	Angola	2020/7/3	328	13	16.571	18	1	1.143	9.666	0.383	0.488	0.53	0.029	0.034	1.32																															75.93	33933611	23.89
AGO	Africa	Angola	2020/7/4	346	18	12.429	19	1	1.286	10.196	0.53	0.366	0.56	0.029	0.038	1.32																															75.93	33933611	23.89
AGO	Africa	Angola	2020/7/5	346	0	11.286	19	0	1.143	10.196	0	0.333	0.56	0	0.034	1.33																															75.93	33933611	23.89
AGO	Africa	Angola	2020/7/6	346	0	10	19	0	1.143	10.196	0	0.295	0.56	0	0.034	1.37																															75.93	33933611	23.89
AGO	Africa	Angola	2020/7/7	386	40	14.571	21	2	1.143	11.375	1.179	0.429	0.619	0.059	0.034	1.44																															75.93	33933611	23.89
AGO	Africa	Angola	2020/7/8	386	0	13.571	21	0	0.857	11.375	0	0.4	0.619	0	0.025	1.44																															75.93	33933611	23.89
AGO	Africa	Angola	2020/7/9	396	10	11.571	22	1	0.714	11.67	0.295	0.341	0.648	0.029	0.021	1.48																															76.39	33933611	23.89
AGO	Africa	Angola	2020/7/10	458	62	18.571	23	1	0.714	13.497	1.827	0.547	0.678	0.029	0.021	1.54																															76.39	33933611	23.89
AGO	Africa	Angola	2020/7/11	462	4	16.571	23	0	0.571	13.615	0.118	0.488	0.678	0	0.017	1.5																															76.39	33933611	23.89
AGO	Africa	Angola	2020/7/12	506	44	22.857	26	3	1	14.911	1.297	0.674	0.766	0.088	0.029	1.5																															76.39	33933611	23.89
AGO	Africa	Angola	2020/7/13	525	19	25.571	26	0	1	15.471	0.56	0.754	0.766	0	0.029	1.46																															76.39	33933611	23.89
AGO	Africa	Angola	2020/7/14	541	16	22.143	26	0	0.714	15.943	0.472	0.653	0.766	0	0.021	1.42																															76.39	33933611	23.89
AGO	Africa	Angola	2020/7/15	576	35	27.143	27	1	0.857	16.974	1.031	0.8	0.796	0.029	0.025	1.41																															76.39	33933611	23.89
AGO	Africa	Angola	2020/7/16	607	31	30.143	28	1	0.857	17.888	0.914	0.888	0.825	0.029	0.025	1.39																															76.39	33933611	23.89
AGO	Africa	Angola	2020/7/17	638	31	25.714	29	1	0.857	18.801	0.914	0.758	0.855	0.029	0.025	1.37																															76.39	33933611	23.89
AGO	Africa	Angola	2020/7/18	687	49	32.143	29	0	0.857	20.245	1.444	0.947	0.855	0	0.025	1.36																															76.39	33933611	23.89
AGO	Africa	Angola	2020/7/19	705	18	28.429	29	0	0.429	20.776	0.53	0.838	0.855	0	0.013	1.33																															76.39	33933611	23.89
AGO	Africa	Angola	2020/7/20	749	44	32	29	0	0.429	22.073	1.297	0.943	0.855	0	0.013	1.31																															76.39	33933611	23.89
AGO	Africa	Angola	2020/7/21	779	30	34	30	1	0.571	22.957	0.884	1.002	0.884	0.029	0.017	1.28																															76.39	33933611	23.89
AGO	Africa	Angola	2020/7/22	812	33	33.714	33	3	0.857	23.929	0.972	0.994	0.972	0.088	0.025	1.26																															76.39	33933611	23.89
AGO	Africa	Angola	2020/7/23	851	39	34.857	33	0	0.714	25.078	1.149	1.027	0.972	0	0.021	1.24																															76.39	33933611	23.89
AGO	Africa	Angola	2020/7/24	880	29	34.571	35	2	0.857	25.933	0.855	1.019	1.031	0.059	0.025	1.22																															76.39	33933611	23.89
AGO	Africa	Angola	2020/7/25	916	36	32.714	39	4	1.429	26.994	1.061	0.964	1.149	0.118	0.042	1.21																															76.39	33933611	23.89
AGO	Africa	Angola	2020/7/26	932	16	32.429	40	1	1.571	27.465	0.472	0.956	1.179	0.029	0.046	1.21																															76.39	33933611	23.89
AGO	Africa	Angola	2020/7/27	950	18	28.714	41	1	1.714	27.996	0.53	0.846	1.208	0.029	0.051	1.23																															76.39	33933611	23.89
AGO	Africa	Angola	2020/7/28	1000	50	31.571	47	6	2.429	29.469	1.473	0.93	1.385	0.177	0.072	1.25																															76.39	33933611	23.89
AGO	Africa	Angola	2020/7/29	1078	78	38	48	1	2.143	31.768	2.299	1.12	1.415	0.029	0.063	1.26																															76.39	33933611	23.89
AGO	Africa	Angola	2020/7/30	1109	31	36.857	51	3	2.571	32.681	0.914	1.086	1.503	0.088	0.076	1.23																															79.17	33933611	23.89
AGO	Africa	Angola	2020/7/31	1148	39	38.286	52	1	2.429	33.831	1.149	1.128	1.532	0.029	0.072	1.22																															79.17	33933611	23.89
AGO	Africa	Angola	2020/8/1	1164	16	35.429	54	2	2.143	34.302	0.472	1.044	1.591	0.059	0.063	1.22																															79.17	33933611	23.89
AGO	Africa	Angola	2020/8/2	1199	35	38.143	55	1	2.143	35.334	1.031	1.124	1.621	0.029	0.063	1.24																															79.17	33933611	23.89
AGO	Africa	Angola	2020/8/3	1280	81	47.143	58	3	2.429	37.721	2.387	1.389	1.709	0.088	0.072	1.26																															79.17	33933611	23.89
AGO	Africa	Angola	2020/8/4	1344	64	49.143	59	1	1.714	39.607	1.886	1.448	1.739	0.029	0.051	1.25																															79.17	33933611	23.89
AGO	Africa	Angola	2020/8/5	1395	51	45.286	62	3	2	41.11	1.503	1.335	1.827	0.088	0.059	1.22																															79.17	33933611	23.89
AGO	Africa	Angola	2020/8/6	1483	88	53.429	64	2	1.857	43.703	2.593	1.575	1.886	0.059	0.055	1.2																															79.17	33933611	23.89
AGO	Africa	Angola	2020/8/7	1538	55	55.714	67	3	2.143	45.324	1.621	1.642	1.974	0.088	0.063	1.16																															79.17	33933611	23.89
AGO	Africa	Angola	2020/8/8	1572	34	58.286	70	3	2.286	46.326	1.002	1.718	2.063	0.088	0.067	1.13																															79.17	33933611	23.89
AGO	Africa	Angola	2020/8/9	1672	100	67.571	75	5	2.857	49.273	2.947	1.991	2.21	0.147	0.084	1.11																															79.17	33933611	23.89
AGO	Africa	Angola	2020/8/10	1679	7	57	78	3	2.857	49.479	0.206	1.68	2.299	0.088	0.084	1.06																															79.17	33933611	23.89
AGO	Africa	Angola	2020/8/11	1735	56	55.857	80	2	3	51.129	1.65	1.646	2.358	0.059	0.088	1.03																															79.17	33933611	23.89
AGO	Africa	Angola	2020/8/12	1762	27	52.429	80	0	2.571	51.925	0.796	1.545	2.358	0	0.076	1																															79.17	33933611	23.89
AGO	Africa	Angola	2020/8/13	1815	53	47.429	80	0	2.286	53.487	1.562	1.398	2.358	0	0.067	0.99																															79.17	33933611	23.89
AGO	Africa	Angola	2020/8/14	1852	37	44.857	86	6	2.714	54.577	1.09	1.322	2.534	0.177	0.08	0.97																															79.17	33933611	23.89
AGO	Africa	Angola	2020/8/15	1879	27	43.857	86	0	2.286	55.373	0.796	1.292	2.534	0	0.067	0.97																															79.17	33933611	23.89
AGO	Africa	Angola	2020/8/16	1906	27	33.429	88	2	1.857	56.168	0.796	0.985	2.593	0.059	0.055	0.97																															79.17	33933611	23.89
AGO	Africa	Angola	2020/8/17	1935	29	36.571	88	0	1.429	57.023	0.855	1.078	2.593	0	0.042	0.98																															79.17	33933611	23.89
AGO	Africa	Angola	2020/8/18	1966	31	33	90	2	1.429	57.937	0.914	0.972	2.652	0.059	0.042	0.99																															79.17	33933611	23.89
AGO	Africa	Angola	2020/8/19	2015	49	36.143	92	2	1.714	59.381	1.444	1.065	2.711	0.059	0.051	1.01																															79.17	33933611	23.89
AGO	Africa	Angola	2020/8/20	2044	29	32.714	93	1	1.857	60.235	0.855	0.964	2.741	0.029	0.055	1.03																															79.17	33933611	23.89
AGO	Africa	Angola	2020/8/21	2068	24	30.857	94	1	1.143	60.943	0.707	0.909	2.77	0.029	0.034	1.06																															76.39	33933611	23.89
AGO	Africa	Angola	2020/8/22	2134	66	36.429	94	0	1.143	62.888	1.945	1.074	2.77	0	0.034	1.1																															76.39	33933611	23.89
AGO	Africa	Angola	2020/8/23	2171	37	37.857	96	2	1.143	63.978	1.09	1.116	2.829	0.059	0.034	1.12																															76.39	33933611	23.89
AGO	Africa	Angola	2020/8/24	2222	51	41	100	4	1.714	65.481	1.503	1.208	2.947	0.118	0.051	1.14																															76.39	33933611	23.89
AGO	Africa	Angola	2020/8/25	2283	61	45.286	102	2	1.714	67.278	1.798	1.335	3.006	0.059	0.051	1.15																															76.39	33933611	23.89
AGO	Africa	Angola	2020/8/26	2332	49	45.286	103	1	1.571	68.722	1.444	1.335	3.035	0.029	0.046	1.16																															76.39	33933611	23.89
AGO	Africa	Angola	2020/8/27	2415	83	53	105	2	1.714	71.168	2.446	1.562	3.094	0.059	0.051	1.16																															76.39	33933611	23.89
AGO	Africa	Angola	2020/8/28	2471	56	57.571	106	1	1.714	72.819	1.65	1.697	3.124	0.029	0.051	1.16																															76.39	33933611	23.89
AGO	Africa	Angola	2020/8/29	2551	80	59.571	107	1	1.857	75.176	2.358	1.756	3.153	0.029	0.055	1.16																															76.39	33933611	23.89
AGO	Africa	Angola	2020/8/30	2624	73	64.714	107	0	1.571	77.327	2.151	1.907	3.153	0	0.046	1.14																															76.39	33933611	23.89
AGO	Africa	Angola	2020/8/31	2654	30	61.714	108	1	1.143	78.212	0.884	1.819	3.183	0.029	0.034	1.12																															76.39	33933611	23.89
AGO	Africa	Angola	2020/9/1	2729	75	63.714	109	1	1	80.422	2.21	1.878	3.212	0.029	0.029	1.1																															81.02	33933611	23.89
AGO	Africa	Angola	2020/9/2	2777	48	63.571	112	3	1.286	81.836	1.415	1.873	3.301	0.088	0.038	1.08																															81.02	33933611	23.89
AGO	Africa	Angola	2020/9/3	2805	28	55.714	113	1	1.143	82.661	0.825	1.642	3.33	0.029	0.034	1.07																															81.02	33933611	23.89
AGO	Africa	Angola	2020/9/4	2876	71	57.857	115	2	1.286	84.754	2.092	1.705	3.389	0.059	0.038	1.08																															81.02	33933611	23.89
AGO	Africa	Angola	2020/9/5	2935	59	54.857	117	2	1.429	86.492	1.739	1.617	3.448	0.059	0.042	1.08																															81.02	33933611	23.89
AGO	Africa	Angola	2020/9/6	2965	30	48.714	117	0	1.429	87.376	0.884	1.436	3.448	0	0.042	1.09																															81.02	33933611	23.89
AGO	Africa	Angola	2020/9/7	2981	16	46.714	120	3	1.714	87.848	0.472	1.377	3.536	0.088	0.051	1.1																															81.02	33933611	23.89
AGO	Africa	Angola	2020/9/8	3033	52	43.429	124	4	2.143	89.38	1.532	1.28	3.654	0.118	0.063	1.13																															81.02	33933611	23.89
AGO	Africa	Angola	2020/9/9	3092	59	45	126	2	2	91.119	1.739	1.326	3.713	0.059	0.059	1.16																															81.02	33933611	23.89
AGO	Africa	Angola	2020/9/10	3217	125	58.857	130	4	2.429	94.803	3.684	1.734	3.831	0.118	0.072	1.2																															81.02	33933611	23.89
AGO	Africa	Angola	2020/9/11	3279	62	57.571	131	1	2.286	96.63	1.827	1.697	3.86	0.029	0.067	1.2																															81.02	33933611	23.89
AGO	Africa	Angola	2020/9/12	3335	56	57.143	132	1	2.143	98.28	1.65	1.684	3.89	0.029	0.063	1.2																															81.02	33933611	23.89
AGO	Africa	Angola	2020/9/13	3388	53	60.429	134	2	2.429	99.842	1.562	1.781	3.949	0.059	0.072	1.21																															81.02	33933611	23.89
AGO	Africa	Angola	2020/9/14	3439	51	65.429	136	2	2.286	101.345	1.503	1.928	4.008	0.059	0.067	1.23																															81.02	33933611	23.89
AGO	Africa	Angola	2020/9/15	3569	130	76.571	139	3	2.143	105.176	3.831	2.257	4.096	0.088	0.063	1.25																															81.02	33933611	23.89
AGO	Africa	Angola	2020/9/16	3675	106	83.286	143	4	2.429	108.3	3.124	2.454	4.214	0.118	0.072	1.24																															75	33933611	23.89
AGO	Africa	Angola	2020/9/17	3789	114	81.714	144	1	2	111.659	3.36	2.408	4.244	0.029	0.059	1.23																															75	33933611	23.89
AGO	Africa	Angola	2020/9/18	3848	59	81.286	147	3	2.286	113.398	1.739	2.395	4.332	0.088	0.067	1.21																															75	33933611	23.89
AGO	Africa	Angola	2020/9/19	3901	53	80.857	147	0	2.143	114.96	1.562	2.383	4.332	0	0.063	1.21																															75	33933611	23.89
AGO	Africa	Angola	2020/9/20	3991	90	86.143	152	5	2.571	117.612	2.652	2.539	4.479	0.147	0.076	1.22																															75	33933611	23.89
AGO	Africa	Angola	2020/9/21	4117	126	96.857	154	2	2.571	121.325	3.713	2.854	4.538	0.059	0.076	1.22																															75	33933611	23.89
AGO	Africa	Angola	2020/9/22	4236	119	95.286	155	1	2.286	124.832	3.507	2.808	4.568	0.029	0.067	1.21																															75	33933611	23.89
AGO	Africa	Angola	2020/9/23	4363	127	98.286	159	4	2.286	128.575	3.743	2.896	4.686	0.118	0.067	1.2																															75	33933611	23.89
AGO	Africa	Angola	2020/9/24	4475	112	98	162	3	2.571	131.875	3.301	2.888	4.774	0.088	0.076	1.17																															75	33933611	23.89
AGO	Africa	Angola	2020/9/25	4590	115	106	167	5	2.857	135.264	3.389	3.124	4.921	0.147	0.084	1.15																															75	33933611	23.89
AGO	Africa	Angola	2020/9/26	4672	82	110.143	171	4	3.429	137.681	2.416	3.246	5.039	0.118	0.101	1.13																															75	33933611	23.89
AGO	Africa	Angola	2020/9/27	4718	46	103.857	174	3	3.143	139.036	1.356	3.061	5.128	0.088	0.093	1.12																															75	33933611	23.89
AGO	Africa	Angola	2020/9/28	4797	79	97.143	176	2	3.143	141.364	2.328	2.863	5.187	0.059	0.093	1.13																															75	33933611	23.89
AGO	Africa	Angola	2020/9/29	4905	108	95.571	179	3	3.429	144.547	3.183	2.816	5.275	0.088	0.101	1.13																															75	33933611	23.89
AGO	Africa	Angola	2020/9/30	4972	67	87	183	4	3.429	146.521	1.974	2.564	5.393	0.118	0.101	1.14																															75	33933611	23.89
AGO	Africa	Angola	2020/10/1	5114	142	91.286	185	2	3.286	150.706	4.185	2.69	5.452	0.059	0.097	1.15																															75	33933611	23.89
AGO	Africa	Angola	2020/10/2	5211	97	88.714	189	4	3.143	153.565	2.859	2.614	5.57	0.118	0.093	1.17																															75	33933611	23.89
AGO	Africa	Angola	2020/10/3	5370	159	99.714	193	4	3.143	158.25	4.686	2.939	5.688	0.118	0.093	1.18																															75	33933611	23.89
AGO	Africa	Angola	2020/10/4	5402	32	97.714	195	2	3	159.193	0.943	2.88	5.747	0.059	0.088	1.18																															75	33933611	23.89
AGO	Africa	Angola	2020/10/5	5530	128	104.714	199	4	3.286	162.965	3.772	3.086	5.864	0.118	0.097	1.2																															71.3	33933611	23.89
AGO	Africa	Angola	2020/10/6	5725	195	117.143	211	12	4.571	168.712	5.747	3.452	6.218	0.354	0.135	1.21																															71.3	33933611	23.89
AGO	Africa	Angola	2020/10/7	5725	0	107.571	211	0	4	168.712	0	3.17	6.218	0	0.118	1.21																															71.3	33933611	23.89
AGO	Africa	Angola	2020/10/8	5958	233	120.571	208			175.578	6.866	3.553	6.13			1.24																															71.3	33933611	23.89
AGO	Africa	Angola	2020/10/9	6031	73	117.143	212	4		177.729	2.151	3.452	6.247	0.118		1.24																															71.3	33933611	23.89
AGO	Africa	Angola	2020/10/10	6246	215	125.143	218	6		184.065	6.336	3.688	6.424	0.177		1.26																															71.3	33933611	23.89
AGO	Africa	Angola	2020/10/11	6366	120	137.714	218	0		187.602	3.536	4.058	6.424	0		1.26																															71.3	33933611	23.89
AGO	Africa	Angola	2020/10/12	6488	122	136.857	219	1		191.197	3.595	4.033	6.454	0.029		1.25																															71.3	33933611	23.89
AGO	Africa	Angola	2020/10/13	6680	192	136.429	222	3		196.855	5.658	4.02	6.542	0.088		1.26																															71.3	33933611	23.89
AGO	Africa	Angola	2020/10/14	6846	166	160.143	227	5		201.747	4.892	4.719	6.69	0.147		1.26																															71.3	33933611	23.89
AGO	Africa	Angola	2020/10/15	7096	250	162.571	228	1	2.857	209.114	7.367	4.791	6.719	0.029	0.084	1.26																															71.3	33933611	23.89
AGO	Africa	Angola	2020/10/16	7222	126	170.143	234	6	3.143	212.827	3.713	5.014	6.896	0.177	0.093	1.25																															71.3	33933611	23.89
AGO	Africa	Angola	2020/10/17	7462	240	173.714	241	7	3.286	219.9	7.073	5.119	7.102	0.206	0.097	1.26																															71.3	33933611	23.89
AGO	Africa	Angola	2020/10/18	7622	160	179.429	247	6	4.143	224.615	4.715	5.288	7.279	0.177	0.122	1.25																															71.3	33933611	23.89
AGO	Africa	Angola	2020/10/19	7829	207	191.571	248	1	4.143	230.715	6.1	5.645	7.308	0.029	0.122	1.25																															71.3	33933611	23.89
AGO	Africa	Angola	2020/10/20	8049	220	195.571	251	3	4.143	237.198	6.483	5.763	7.397	0.088	0.122	1.24																															71.3	33933611	23.89
AGO	Africa	Angola	2020/10/21	8338	289	213.143	255	4	4	245.715	8.517	6.281	7.515	0.118	0.118	1.23																															71.3	33933611	23.89
AGO	Africa	Angola	2020/10/22	8582	244	212.286	260	5	4.571	252.906	7.191	6.256	7.662	0.147	0.135	1.21																															71.3	33933611	23.89
AGO	Africa	Angola	2020/10/23	8829	247	229.571	265	5	4.429	260.185	7.279	6.765	7.809	0.147	0.131	1.2																															65.74	33933611	23.89
AGO	Africa	Angola	2020/10/24	9026	197	223.429	267	2	3.714	265.99	5.805	6.584	7.868	0.059	0.109	1.19																															65.74	33933611	23.89
AGO	Africa	Angola	2020/10/25	9381	355	251.286	268	1	3	276.452	10.462	7.405	7.898	0.029	0.088	1.18																															65.74	33933611	23.89
AGO	Africa	Angola	2020/10/26	9644	263	259.286	270	2	3.143	284.202	7.75	7.641	7.957	0.059	0.093	1.15																															65.74	33933611	23.89
AGO	Africa	Angola	2020/10/27	9871	227	260.286	271	1	2.857	290.892	6.69	7.67	7.986	0.029	0.084	1.11																															65.74	33933611	23.89
AGO	Africa	Angola	2020/10/28	10074	203	248	275	4	2.857	296.874	5.982	7.308	8.104	0.118	0.084	1.09																															65.74	33933611	23.89
AGO	Africa	Angola	2020/10/29	10269	195	241	275	0	2.143	302.62	5.747	7.102	8.104	0	0.063	1.06																															65.74	33933611	23.89
AGO	Africa	Angola	2020/10/30	10558	289	247	279	4	2	311.137	8.517	7.279	8.222	0.118	0.059	1.06																															65.74	33933611	23.89
AGO	Africa	Angola	2020/10/31	10805	247	254.143	284	5	2.429	318.416	7.279	7.489	8.369	0.147	0.072	1.04																															65.74	33933611	23.89
AGO	Africa	Angola	2020/11/1	11035	230	236.286	286	2	2.571	325.194	6.778	6.963	8.428	0.059	0.076	1.03																															60.19	33933611	23.89
AGO	Africa	Angola	2020/11/2	11228	193	226.286	289	3	2.714	330.881	5.688	6.668	8.517	0.088	0.08	1.01																															60.19	33933611	23.89
AGO	Africa	Angola	2020/11/3	11577	349	243.714	291	2	2.857	341.166	10.285	7.182	8.576	0.059	0.084	0.99																															60.19	33933611	23.89
AGO	Africa	Angola	2020/11/4	11813	236	248.429	296	5	3	348.121	6.955	7.321	8.723	0.147	0.088	0.96																															60.19	33933611	23.89
AGO	Africa	Angola	2020/11/5	12102	289	261.857	299	3	3.429	356.638	8.517	7.717	8.811	0.088	0.101	0.92																															60.19	33933611	23.89
AGO	Africa	Angola	2020/11/6	12223	121	237.857	300	1	3	360.203	3.566	7.009	8.841	0.029	0.088	0.89																															60.19	33933611	23.89
AGO	Africa	Angola	2020/11/7	12335	112	218.571	303	3	2.714	363.504	3.301	6.441	8.929	0.088	0.08	0.87																															60.19	33933611	23.89
AGO	Africa	Angola	2020/11/8	12433	98	199.714	307	4	3	366.392	2.888	5.885	9.047	0.118	0.088	0.87																															60.19	33933611	23.89
AGO	Africa	Angola	2020/11/9	12680	247	207.429	308	1	2.714	373.671	7.279	6.113	9.077	0.029	0.08	0.86																															60.19	33933611	23.89
AGO	Africa	Angola	2020/11/10	12816	136	177	308	0	2.429	377.679	4.008	5.216	9.077	0	0.072	0.84																															60.19	33933611	23.89
AGO	Africa	Angola	2020/11/11	12953	137	162.857	312	4	2.286	381.716	4.037	4.799	9.194	0.118	0.067	0.83																															60.19	33933611	23.89
AGO	Africa	Angola	2020/11/12	13053	100	135.857	315	3	2.286	384.663	2.947	4.004	9.283	0.088	0.067	0.83																															60.19	33933611	23.89
AGO	Africa	Angola	2020/11/13	13228	175	143.571	317	2	2.429	389.82	5.157	4.231	9.342	0.059	0.072	0.84																															60.19	33933611	23.89
AGO	Africa	Angola	2020/11/14	13374	146	148.429	322	5	2.714	394.123	4.303	4.374	9.489	0.147	0.08	0.84																															60.19	33933611	23.89
AGO	Africa	Angola	2020/11/15	13451	77	145.429	322	0	2.143	396.392	2.269	4.286	9.489	0	0.063	0.85																															60.19	33933611	23.89
AGO	Africa	Angola	2020/11/16	13615	164	133.571	324	2	2.286	401.225	4.833	3.936	9.548	0.059	0.067	0.85																															60.19	33933611	23.89
AGO	Africa	Angola	2020/11/17	13818	203	143.143	328	4	2.857	407.207	5.982	4.218	9.666	0.118	0.084	0.85																															60.19	33933611	23.89
AGO	Africa	Angola	2020/11/18	13922	104	138.429	332	4	2.857	410.272	3.065	4.079	9.784	0.118	0.084	0.84																															58.8	33933611	23.89
AGO	Africa	Angola	2020/11/19	14134	212	154.429	333	1	2.571	416.519	6.247	4.551	9.813	0.029	0.076	0.84																															58.8	33933611	23.89
AGO	Africa	Angola	2020/11/20	14267	133	148.429	334	1	2.429	420.439	3.919	4.374	9.843	0.029	0.072	0.83																															58.8	33933611	23.89
AGO	Africa	Angola	2020/11/21	14413	146	148.429	336	2	2	424.741	4.303	4.374	9.902	0.059	0.059	0.82																															58.8	33933611	23.89
AGO	Africa	Angola	2020/11/22	14493	80	148.857	337	1	2.143	427.099	2.358	4.387	9.931	0.029	0.063	0.81																															58.8	33933611	23.89
AGO	Africa	Angola	2020/11/23	14634	141	145.571	337	0	1.857	431.254	4.155	4.29	9.931	0	0.055	0.8																															57.41	33933611	23.89
AGO	Africa	Angola	2020/11/24	14742	108	132	338	1	1.429	434.437	3.183	3.89	9.961	0.029	0.042	0.78																															57.41	33933611	23.89
AGO	Africa	Angola	2020/11/25	14821	79	128.429	340	2	1.143	436.765	2.328	3.785	10.02	0.059	0.034	0.76																															57.41	33933611	23.89
AGO	Africa	Angola	2020/11/26	14920	99	112.286	341	1	1.143	439.682	2.917	3.309	10.049	0.029	0.034	0.75																															57.41	33933611	23.89
AGO	Africa	Angola	2020/11/27	15008	88	105.857	342	1	1.143	442.275	2.593	3.12	10.079	0.029	0.034	0.75																															57.41	33933611	23.89
AGO	Africa	Angola	2020/11/28	15087	79	96.286	345	3	1.286	444.603	2.328	2.837	10.167	0.088	0.038	0.75																															57.41	33933611	23.89
AGO	Africa	Angola	2020/11/29	15103	16	87.143	346	1	1.286	445.075	0.472	2.568	10.196	0.029	0.038	0.75																															57.41	33933611	23.89
AGO	Africa	Angola	2020/11/30	15139	36	72.143	348	2	1.571	446.136	1.061	2.126	10.255	0.059	0.046	0.76																															57.41	33933611	23.89
AGO	Africa	Angola	2020/12/1	15251	112	72.714	350	2	1.714	449.436	3.301	2.143	10.314	0.059	0.051	0.78																															57.41	33933611	23.89
AGO	Africa	Angola	2020/12/2	15319	68	71.143	351	1	1.571	451.44	2.004	2.097	10.344	0.029	0.046	0.8																															57.41	33933611	23.89
AGO	Africa	Angola	2020/12/3	15361	42	63	352	1	1.571	452.678	1.238	1.857	10.373	0.029	0.046	0.81																															65.74	33933611	23.89
AGO	Africa	Angola	2020/12/4	15493	132	69.286	353	1	1.571	456.568	3.89	2.042	10.403	0.029	0.046	0.84																															65.74	33933611	23.89
AGO	Africa	Angola	2020/12/5	15536	43	64.143	354	1	1.286	457.835	1.267	1.89	10.432	0.029	0.038	0.85																															65.74	33933611	23.89
AGO	Africa	Angola	2020/12/6	15591	55	69.714	354	0	1.143	459.456	1.621	2.054	10.432	0	0.034	0.88																															65.74	33933611	23.89
AGO	Africa	Angola	2020/12/7	15648	57	72.714	354	0	0.857	461.136	1.68	2.143	10.432	0	0.025	0.89																															65.74	33933611	23.89
AGO	Africa	Angola	2020/12/8	15729	81	68.286	355	1	0.714	463.523	2.387	2.012	10.462	0.029	0.021	0.91																															65.74	33933611	23.89
AGO	Africa	Angola	2020/12/9	15804	75	69.286	358	3	1	465.733	2.21	2.042	10.55	0.088	0.029	0.94																															65.74	33933611	23.89
AGO	Africa	Angola	2020/12/10	15925	121	80.571	362	4	1.429	469.299	3.566	2.374	10.668	0.118	0.042	0.96																															65.74	33933611	23.89
AGO	Africa	Angola	2020/12/11	16061	136	81.143	365	3	1.714	473.307	4.008	2.391	10.756	0.088	0.051	0.97																															65.74	33933611	23.89
AGO	Africa	Angola	2020/12/12	16161	100	89.286	366	1	1.714	476.253	2.947	2.631	10.786	0.029	0.051	0.96																															65.74	33933611	23.89
AGO	Africa	Angola	2020/12/13	16188	27	85.286	371	5	2.429	477.049	0.796	2.513	10.933	0.147	0.072	0.95																															65.74	33933611	23.89
AGO	Africa	Angola	2020/12/14	16277	89	89.857	372	1	2.571	479.672	2.623	2.648	10.963	0.029	0.076	0.94																															65.74	33933611	23.89
AGO	Africa	Angola	2020/12/15	16362	85	90.429	372	0	2.429	482.177	2.505	2.665	10.963	0	0.072	0.93																															65.74	33933611	23.89
AGO	Africa	Angola	2020/12/16	16407	45	86.143	379	7	3	483.503	1.326	2.539	11.169	0.206	0.088	0.92																															65.74	33933611	23.89
AGO	Africa	Angola	2020/12/17	16484	77	79.857	382	3	2.857	485.772	2.269	2.353	11.257	0.088	0.084	0.92																															65.74	33933611	23.89
AGO	Africa	Angola	2020/12/18	16562	78	71.571	384	2	2.714	488.071	2.299	2.109	11.316	0.059	0.08	0.93																															65.74	33933611	23.89
AGO	Africa	Angola	2020/12/19	16626	64	66.429	386	2	2.857	489.957	1.886	1.958	11.375	0.059	0.084	0.94																															65.74	33933611	23.89
AGO	Africa	Angola	2020/12/20	16644	18	65.143	387	1	2.286	490.487	0.53	1.92	11.405	0.029	0.067	0.95																															65.74	33933611	23.89
AGO	Africa	Angola	2020/12/21	16686	42	58.429	390	3	2.571	491.725	1.238	1.722	11.493	0.088	0.076	0.98																															65.74	33933611	23.89
AGO	Africa	Angola	2020/12/22	16802	116	62.857	393	3	3	495.143	3.418	1.852	11.581	0.088	0.088	1																															65.74	33933611	23.89
AGO	Africa	Angola	2020/12/23	16931	129	74.857	393	0	2	498.945	3.802	2.206	11.581	0	0.059	1.01																															65.74	33933611	23.89
AGO	Africa	Angola	2020/12/24	17029	98	77.857	393	0	1.571	501.833	2.888	2.294	11.581	0	0.046	1																															65.74	33933611	23.89
AGO	Africa	Angola	2020/12/25	17099	70	76.714	396	3	1.714	503.896	2.063	2.261	11.67	0.088	0.051	0.99																															65.74	33933611	23.89
AGO	Africa	Angola	2020/12/26	17149	50	74.714	399	3	1.857	505.369	1.473	2.202	11.758	0.088	0.055	0.98																															65.74	33933611	23.89
AGO	Africa	Angola	2020/12/27	17240	91	85.143	399	0	1.714	508.051	2.682	2.509	11.758	0	0.051	0.99																															65.74	33933611	23.89
AGO	Africa	Angola	2020/12/28	17296	56	87.143	403	4	1.857	509.701	1.65	2.568	11.876	0.118	0.055	0.97																															65.74	33933611	23.89
AGO	Africa	Angola	2020/12/29	17371	75	81.286	403	0	1.429	511.911	2.21	2.395	11.876	0	0.042	0.96																															65.74	33933611	23.89
AGO	Africa	Angola	2020/12/30	17433	62	71.714	405	2	1.714	513.738	1.827	2.113	11.935	0.059	0.051	0.96																															65.74	33933611	23.89
AGO	Africa	Angola	2020/12/31	17553	120	74.857	405	0	1.714	517.275	3.536	2.206	11.935	0	0.051	0.96																															65.74	33933611	23.89
AGO	Africa	Angola	2021/1/1	17568	15	67	405	0	1.286	517.717	0.442	1.974	11.935	0	0.038	0.95																															65.74	33933611	23.89
AGO	Africa	Angola	2021/1/2	17608	40	65.571	407	2	1.143	518.896	1.179	1.932	11.994	0.059	0.034	0.96																															65.74	33933611	23.89
AGO	Africa	Angola	2021/1/3	17642	34	57.429	408	1	1.286	519.898	1.002	1.692	12.023	0.029	0.038	0.98																															65.74	33933611	23.89
AGO	Africa	Angola	2021/1/4	17684	42	55.429	408	0	0.714	521.135	1.238	1.633	12.023	0	0.021	1.01																															65.74	33933611	23.89
AGO	Africa	Angola	2021/1/5	17756	72	55	410	2	1	523.257	2.122	1.621	12.082	0.059	0.029	1.04																															62.96	33933611	23.89
AGO	Africa	Angola	2021/1/6	17864	108	61.571	413	3	1.143	526.44	3.183	1.814	12.171	0.088	0.034	1.07																															62.96	33933611	23.89
AGO	Africa	Angola	2021/1/7	17974	110	60.143	413	0	1.143	529.681	3.242	1.772	12.171	0	0.034	1.08																															62.96	33933611	23.89
AGO	Africa	Angola	2021/1/8	18066	92	71.143	415	2	1.429	532.393	2.711	2.097	12.23	0.059	0.042	1.08																															62.96	33933611	23.89
AGO	Africa	Angola	2021/1/9	18156	90	78.286	416	1	1.286	535.045	2.652	2.307	12.259	0.029	0.038	1.08																															62.96	33933611	23.89
AGO	Africa	Angola	2021/1/10	18193	37	78.714	416	0	1.143	536.135	1.09	2.32	12.259	0	0.034	1.08																															62.96	33933611	23.89
AGO	Africa	Angola	2021/1/11	18254	61	81.429	420	4	1.714	537.933	1.798	2.4	12.377	0.118	0.051	1.08																															62.96	33933611	23.89
AGO	Africa	Angola	2021/1/12	18343	89	83.857	422	2	1.714	540.555	2.623	2.471	12.436	0.059	0.051	1.09																															62.96	33933611	23.89
AGO	Africa	Angola	2021/1/13	18425	82	80.143	424	2	1.571	542.972	2.416	2.362	12.495	0.059	0.046	1.09																															62.96	33933611	23.89
AGO	Africa	Angola	2021/1/14	18613	188	91.286	425	1	1.714	548.512	5.54	2.69	12.524	0.029	0.051	1.09																															62.96	33933611	23.89
AGO	Africa	Angola	2021/1/15	18679	66	87.571	428	3	1.857	550.457	1.945	2.581	12.613	0.088	0.055	1.07																															62.96	33933611	23.89
AGO	Africa	Angola	2021/1/16	18765	86	87	431	3	2.143	552.992	2.534	2.564	12.701	0.088	0.063	1.05																															62.96	33933611	23.89
AGO	Africa	Angola	2021/1/17	18875	110	97.429	436	5	2.857	556.233	3.242	2.871	12.849	0.147	0.084	1.04																															62.96	33933611	23.89
AGO	Africa	Angola	2021/1/18	18926	51	96	439	3	2.714	557.736	1.503	2.829	12.937	0.088	0.08	1.01																															62.96	33933611	23.89
AGO	Africa	Angola	2021/1/19	19011	85	95.429	442	3	2.857	560.241	2.505	2.812	13.025	0.088	0.084	0.98																															62.96	33933611	23.89
AGO	Africa	Angola	2021/1/20	19093	82	95.429	444	2	2.857	562.657	2.416	2.812	13.084	0.059	0.084	0.96																															62.96	33933611	23.89
AGO	Africa	Angola	2021/1/21	19177	84	80.571	448	4	3.286	565.133	2.475	2.374	13.202	0.118	0.097	0.94																															62.96	33933611	23.89
AGO	Africa	Angola	2021/1/22	19269	92	84.286	452	4	3.429	567.844	2.711	2.484	13.32	0.118	0.101	0.93																															62.96	33933611	23.89
AGO	Africa	Angola	2021/1/23	19367	98	86	457	5	3.714	570.732	2.888	2.534	13.467	0.147	0.109	0.92																															62.96	33933611	23.89
AGO	Africa	Angola	2021/1/24	19399	32	74.857	459	2	3.286	571.675	0.943	2.206	13.526	0.059	0.097	0.9																															62.96	33933611	23.89
AGO	Africa	Angola	2021/1/25	19476	77	78.571	461	2	3.143	573.944	2.269	2.315	13.585	0.059	0.093	0.88																															62.96	33933611	23.89
AGO	Africa	Angola	2021/1/26	19553	77	77.429	462	1	2.857	576.213	2.269	2.282	13.615	0.029	0.084	0.86																															62.96	33933611	23.89
AGO	Africa	Angola	2021/1/27	19580	27	69.571	462	0	2.571	577.009	0.796	2.05	13.615	0	0.076	0.83																															62.96	33933611	23.89
AGO	Africa	Angola	2021/1/28	19672	92	70.714	464	2	2.286	579.72	2.711	2.084	13.674	0.059	0.067	0.82																															62.96	33933611	23.89
AGO	Africa	Angola	2021/1/29	19723	51	64.857	464	0	1.714	581.223	1.503	1.911	13.674	0	0.051	0.81																															62.96	33933611	23.89
AGO	Africa	Angola	2021/1/30	19782	59	59.286	464	0	1	582.962	1.739	1.747	13.674	0	0.029	0.81																															62.96	33933611	23.89
AGO	Africa	Angola	2021/1/31	19796	14	56.714	466	2	1	583.374	0.413	1.671	13.733	0.059	0.029	0.8																															62.96	33933611	23.89
AGO	Africa	Angola	2021/2/1	19829	33	50.429	466	0	0.714	584.347	0.972	1.486	13.733	0	0.021	0.8																															62.96	33933611	23.89
AGO	Africa	Angola	2021/2/2	19900	71	49.571	468	2	0.857	586.439	2.092	1.461	13.792	0.059	0.025	0.8																															62.96	33933611	23.89
AGO	Africa	Angola	2021/2/3	19937	37	51	470	2	1.143	587.53	1.09	1.503	13.851	0.059	0.034	0.79																															62.96	33933611	23.89
AGO	Africa	Angola	2021/2/4	19996	59	46.286	473	3	1.286	589.268	1.739	1.364	13.939	0.088	0.038	0.78																															62.96	33933611	23.89
AGO	Africa	Angola	2021/2/5	20030	34	43.857	474	1	1.429	590.27	1.002	1.292	13.968	0.029	0.042	0.78																															61.11	33933611	23.89
AGO	Africa	Angola	2021/2/6	20062	32	40	475	1	1.571	591.213	0.943	1.179	13.998	0.029	0.046	0.79																															61.11	33933611	23.89
AGO	Africa	Angola	2021/2/7	20086	24	41.429	475	0	1.286	591.921	0.707	1.221	13.998	0	0.038	0.8																															61.11	33933611	23.89
AGO	Africa	Angola	2021/2/8	20112	26	40.429	475	0	1.286	592.687	0.766	1.191	13.998	0	0.038	0.81																															61.11	33933611	23.89
AGO	Africa	Angola	2021/2/9	20163	51	37.571	478	3	1.429	594.19	1.503	1.107	14.086	0.088	0.042	0.82																															61.11	33933611	23.89
AGO	Africa	Angola	2021/2/10	20210	47	39	487	9	2.429	595.575	1.385	1.149	14.352	0.265	0.072	0.82																															61.11	33933611	23.89
AGO	Africa	Angola	2021/2/11	20261	51	37.857	487	0	2	597.078	1.503	1.116	14.352	0	0.059	0.82																															61.11	33933611	23.89
AGO	Africa	Angola	2021/2/12	20294	33	37.714	490	3	2.286	598.05	0.972	1.111	14.44	0.088	0.067	0.82																															61.11	33933611	23.89
AGO	Africa	Angola	2021/2/13	20329	35	38.143	491	1	2.286	599.082	1.031	1.124	14.469	0.029	0.067	0.82																															61.11	33933611	23.89
AGO	Africa	Angola	2021/2/14	20366	37	40	492	1	2.429	600.172	1.09	1.179	14.499	0.029	0.072	0.83																															61.11	33933611	23.89
AGO	Africa	Angola	2021/2/15	20381	15	38.429	493	1	2.571	600.614	0.442	1.132	14.528	0.029	0.076	0.82																															61.11	33933611	23.89
AGO	Africa	Angola	2021/2/16	20389	8	32.286	494	1	2.286	600.85	0.236	0.951	14.558	0.029	0.067	0.82																															58.33	33933611	23.89
AGO	Africa	Angola	2021/2/17	20400	11	27.143	496	2	1.286	601.174	0.324	0.8	14.617	0.059	0.038	0.84																															58.33	33933611	23.89
AGO	Africa	Angola	2021/2/18	20452	52	27.286	498	2	1.571	602.706	1.532	0.804	14.676	0.059	0.046	0.88																															58.33	33933611	23.89
AGO	Africa	Angola	2021/2/19	20478	26	26.286	498	0	1.143	603.472	0.766	0.775	14.676	0	0.034	0.9																															58.33	33933611	23.89
AGO	Africa	Angola	2021/2/20	20499	21	24.286	498	0	1	604.091	0.619	0.716	14.676	0	0.029	0.93																															58.33	33933611	23.89
AGO	Africa	Angola	2021/2/21	20519	20	21.857	499	1	1	604.681	0.589	0.644	14.705	0.029	0.029	0.97																															58.33	33933611	23.89
AGO	Africa	Angola	2021/2/22	20548	29	23.857	499	0	0.857	605.535	0.855	0.703	14.705	0	0.025	1.01																															58.33	33933611	23.89
AGO	Africa	Angola	2021/2/23	20584	36	27.857	500	1	0.857	606.596	1.061	0.821	14.735	0.029	0.025	1.04																															58.33	33933611	23.89
AGO	Africa	Angola	2021/2/24	20640	56	34.286	501	1	0.714	608.246	1.65	1.01	14.764	0.029	0.021	1.07																															58.33	33933611	23.89
AGO	Africa	Angola	2021/2/25	20695	55	34.714	502	1	0.571	609.867	1.621	1.023	14.794	0.029	0.017	1.07																															58.33	33933611	23.89
AGO	Africa	Angola	2021/2/26	20759	64	40.143	504	2	0.857	611.753	1.886	1.183	14.853	0.059	0.025	1.08																															58.33	33933611	23.89
AGO	Africa	Angola	2021/2/27	20782	23	40.429	506	2	1.143	612.431	0.678	1.191	14.911	0.059	0.034	1.06																															58.33	33933611	23.89
AGO	Africa	Angola	2021/2/28	20807	25	41.143	508	2	1.286	613.168	0.737	1.212	14.97	0.059	0.038	1.06																															58.33	33933611	23.89
AGO	Africa	Angola	2021/3/1	20854	47	43.714	508	0	1.286	614.553	1.385	1.288	14.97	0	0.038	1.06																		0	0					0	0						58.33	33933611	23.89
AGO	Africa	Angola	2021/3/2	20882	28	42.571	510	2	1.429	615.378	0.825	1.255	15.029	0.059	0.042	1.05																							881					26	881	0.003	58.33	33933611	23.89
AGO	Africa	Angola	2021/3/3	20923	41	40.429	510	0	1.286	616.586	1.208	1.191	15.029	0	0.038	1.05																							881					26	881	0.003	58.33	33933611	23.89
AGO	Africa	Angola	2021/3/4	20981	58	40.857	511	1	1.286	618.296	1.709	1.204	15.059	0.029	0.038	1.05																							881					26	881	0.003	58.33	33933611	23.89
AGO	Africa	Angola	2021/3/5	21026	45	38.143	511	0	1	619.622	1.326	1.124	15.059	0	0.029	1.04																							881					26	881	0.003	58.33	33933611	23.89
AGO	Africa	Angola	2021/3/6	21055	29	39	512	1	0.857	620.476	0.855	1.149	15.088	0.029	0.025	1.03																							881					26	881	0.003	58.33	33933611	23.89
AGO	Africa	Angola	2021/3/7	21086	31	39.857	514	2	0.857	621.39	0.914	1.175	15.147	0.059	0.025	1.04																							881					26	881	0.003	58.33	33933611	23.89
AGO	Africa	Angola	2021/3/8	21108	22	36.286	515	1	1	622.038	0.648	1.069	15.177	0.029	0.029	1.04																		6169	6169				881	0.02	0.02			26	881	0.003	58.33	33933611	23.89
AGO	Africa	Angola	2021/3/9	21114	6	33.143	516	1	0.857	622.215	0.177	0.977	15.206	0.029	0.025	1.05																							1367					40	1367	0.004	58.33	33933611	23.89
AGO	Africa	Angola	2021/3/10	21161	47	34	516	0	0.857	623.6	1.385	1.002	15.206	0	0.025	1.08																							1853					55	1853	0.005	58.33	33933611	23.89
AGO	Africa	Angola	2021/3/11	21205	44	32	517	1	0.857	624.897	1.297	0.943	15.236	0.029	0.025	1.11																							2339					69	2339	0.007	58.33	33933611	23.89
AGO	Africa	Angola	2021/3/12	21265	60	34.143	519	2	1.143	626.665	1.768	1.006	15.295	0.059	0.034	1.13																							2825					83	2825	0.008	58.33	33933611	23.89
AGO	Africa	Angola	2021/3/13	21323	58	38.286	520	1	1.143	628.374	1.709	1.128	15.324	0.029	0.034	1.15																							3311					98	3311	0.01	58.33	33933611	23.89
AGO	Africa	Angola	2021/3/14	21380	57	42	521	1	1	630.054	1.68	1.238	15.354	0.029	0.029	1.16																							3797					112	3797	0.011	58.33	33933611	23.89
AGO	Africa	Angola	2021/3/15	21407	27	42.714	521	0	0.857	630.849	0.796	1.259	15.354	0	0.025	1.14																							4283					126	4283	0.013	58.33	33933611	23.89
AGO	Africa	Angola	2021/3/16	21446	39	47.429	522	1	0.857	631.999	1.149	1.398	15.383	0.029	0.025	1.14																							4283					126	4283	0.013	58.33	33933611	23.89
AGO	Africa	Angola	2021/3/17	21489	43	46.857	522	0	0.857	633.266	1.267	1.381	15.383	0	0.025	1.14																							4283					126	4283	0.013	58.33	33933611	23.89
AGO	Africa	Angola	2021/3/18	21558	69	50.429	522	0	0.714	635.299	2.033	1.486	15.383	0	0.021	1.16																		49000	49000				4283	0.14	0.14			126	4283	0.013	58.33	33933611	23.89
AGO	Africa	Angola	2021/3/19	21642	84	53.857	524	2	0.714	637.775	2.475	1.587	15.442	0.059	0.021	1.16																							4577					135	4577	0.013	58.33	33933611	23.89
AGO	Africa	Angola	2021/3/20	21696	54	53.286	526	2	0.857	639.366	1.591	1.57	15.501	0.059	0.025	1.15																							4870					144	4870	0.014	58.33	33933611	23.89
AGO	Africa	Angola	2021/3/21	21733	37	50.429	527	1	0.857	640.456	1.09	1.486	15.53	0.029	0.025	1.14																							5163					152	5163	0.015	58.33	33933611	23.89
AGO	Africa	Angola	2021/3/22	21757	24	50	530	3	1.286	641.164	0.707	1.473	15.619	0.088	0.038	1.13																							5457					161	5457	0.016	56.48	33933611	23.89
AGO	Africa	Angola	2021/3/23	21774	17	46.857	530	0	1.143	641.665	0.501	1.381	15.619	0	0.034	1.14																							5750					169	5750	0.017	56.48	33933611	23.89
AGO	Africa	Angola	2021/3/24	21836	62	49.571	532	2	1.429	643.492	1.827	1.461	15.678	0.059	0.042	1.16																		87022	87022				6044	0.26	0.26			178	6044	0.018	56.48	33933611	23.89
AGO	Africa	Angola	2021/3/25	21914	78	50.857	532	0	1.429	645.79	2.299	1.499	15.678	0	0.042	1.18																							6681					197	6681	0.02	56.48	33933611	23.89
AGO	Africa	Angola	2021/3/26	21961	47	45.571	532	0	1.143	647.175	1.385	1.343	15.678	0	0.034	1.2																							7025					207	7025	0.021	56.48	33933611	23.89
AGO	Africa	Angola	2021/3/27	22031	70	47.857	533	1	1	649.238	2.063	1.41	15.707	0.029	0.029	1.22																							7369					217	7369	0.022	56.48	33933611	23.89
AGO	Africa	Angola	2021/3/28	22063	32	47.143	533	0	0.857	650.181	0.943	1.389	15.707	0	0.025	1.24																							7713					227	7713	0.023	56.48	33933611	23.89
AGO	Africa	Angola	2021/3/29	22132	69	53.571	534	1	0.571	652.215	2.033	1.579	15.737	0.029	0.017	1.27																		130750	130750				8057	0.39	0.39			237	8057	0.024	56.48	33933611	23.89
AGO	Africa	Angola	2021/3/30	22182	50	58.286	536	2	0.857	653.688	1.473	1.718	15.796	0.059	0.025	1.28																							8060					238	8060	0.024	59.26	33933611	23.89
AGO	Africa	Angola	2021/3/31	22311	129	67.857	537	1	0.714	657.49	3.802	2	15.825	0.029	0.021	1.31																							8062					238	8062	0.024	59.26	33933611	23.89
AGO	Africa	Angola	2021/4/1	22399	88	69.286	538	1	0.857	660.083	2.593	2.042	15.854	0.029	0.025	1.3																							7720					228	7720	0.023	59.26	33933611	23.89
AGO	Africa	Angola	2021/4/2	22467	68	72.286	538	0	0.857	662.087	2.004	2.13	15.854	0	0.025	1.3																							7379					217	7379	0.022	59.26	33933611	23.89
AGO	Africa	Angola	2021/4/3	22579	112	78.286	540	2	1	665.387	3.301	2.307	15.913	0.059	0.029	1.32																							7037					207	7037	0.021	59.26	33933611	23.89
AGO	Africa	Angola	2021/4/4	22631	52	81.143	542	2	1.286	666.92	1.532	2.391	15.972	0.059	0.038	1.32																							6695					197	6695	0.02	59.26	33933611	23.89
AGO	Africa	Angola	2021/4/5	22717	86	83.571	543	1	1.286	669.454	2.534	2.463	16.002	0.029	0.038	1.33																							6354					187	6354	0.019	59.26	33933611	23.89
AGO	Africa	Angola	2021/4/6	22885	168	100.429	547	4	1.571	674.405	4.951	2.96	16.12	0.118	0.046	1.33																		181578	181578				6354	0.54	0.54			187	6354	0.019	55.56	33933611	23.89
AGO	Africa	Angola	2021/4/7	23010	125	99.857	547	0	1.429	678.089	3.684	2.943	16.12	0	0.042	1.31																							7271					214	7271	0.021	55.56	33933611	23.89
AGO	Africa	Angola	2021/4/8	23108	98	101.286	549	2	1.571	680.977	2.888	2.985	16.179	0.059	0.046	1.29																							8188					241	8188	0.024	55.56	33933611	23.89
AGO	Africa	Angola	2021/4/9	23242	134	110.714	549	0	1.571	684.926	3.949	3.263	16.179	0	0.046	1.28																							9105					268	9105	0.027	55.56	33933611	23.89
AGO	Africa	Angola	2021/4/10	23331	89	107.429	550	1	1.429	687.548	2.623	3.166	16.208	0.029	0.042	1.27																							10022					295	10022	0.03	55.56	33933611	23.89
AGO	Africa	Angola	2021/4/11	23457	126	118	553	3	1.571	691.262	3.713	3.477	16.297	0.088	0.046	1.27																		245442	245442				10939	0.72	0.72			322	10939	0.032	58.33	33933611	23.89
AGO	Africa	Angola	2021/4/12	23549	92	118.857	554	1	1.571	693.973	2.711	3.503	16.326	0.029	0.046	1.26																							12710					375	12710	0.037	58.33	33933611	23.89
AGO	Africa	Angola	2021/4/13	23697	148	116	554	0	1	698.334	4.361	3.418	16.326	0	0.029	1.26																							14481					427	14481	0.043	58.33	33933611	23.89
AGO	Africa	Angola	2021/4/14	23841	144	118.714	557	3	1.429	702.578	4.244	3.498	16.414	0.088	0.042	1.24																							15335					452	15335	0.045	58.33	33933611	23.89
AGO	Africa	Angola	2021/4/15	23951	110	120.429	557	0	1.143	705.819	3.242	3.549	16.414	0	0.034	1.24																							16189					477	16189	0.048	58.33	33933611	23.89
AGO	Africa	Angola	2021/4/16	24122	171	125.714	560	3	1.571	710.859	5.039	3.705	16.503	0.088	0.046	1.24																							17043					502	17043	0.05	58.33	33933611	23.89
AGO	Africa	Angola	2021/4/17	24300	178	138.429	561	1	1.571	716.104	5.246	4.079	16.532	0.029	0.046	1.24																							17897					527	17897	0.053	58.33	33933611	23.89
AGO	Africa	Angola	2021/4/18	24389	89	133.143	561	0	1.143	718.727	2.623	3.924	16.532	0	0.034	1.24																							18751					553	18751	0.055	58.33	33933611	23.89
AGO	Africa	Angola	2021/4/19	24518	129	138.429	563	2	1.286	722.528	3.802	4.079	16.591	0.059	0.038	1.24																		395447	395447				18751	1.17	1.17			553	18751	0.055	58.33	33933611	23.89
AGO	Africa	Angola	2021/4/20	24661	143	137.714	565	2	1.571	726.743	4.214	4.058	16.65	0.059	0.046	1.24																							18247					538	18247	0.054	58.33	33933611	23.89
AGO	Africa	Angola	2021/4/21	24883	222	148.857	570	5	1.857	733.285	6.542	4.387	16.798	0.147	0.055	1.24																							17743					523	17743	0.052	58.33	33933611	23.89
AGO	Africa	Angola	2021/4/22	25051	168	157.143	572	2	2.143	738.236	4.951	4.631	16.856	0.059	0.063	1.23																							17240					508	17240	0.051	58.33	33933611	23.89
AGO	Africa	Angola	2021/4/23	25279	228	165.286	574	2	2	744.955	6.719	4.871	16.915	0.059	0.059	1.23																		456349	456349				16736	1.34	1.34			493	16736	0.049	58.33	33933611	23.89
AGO	Africa	Angola	2021/4/24	25492	213	170.286	577	3	2.286	751.232	6.277	5.018	17.004	0.088	0.067	1.22																							15337					452	15035	0.044	58.33	33933611	23.89
AGO	Africa	Angola	2021/4/25	25609	117	174.286	579	2	2.571	754.679	3.448	5.136	17.063	0.059	0.076	1.21																							13939					411	13334	0.039	58.33	33933611	23.89
AGO	Africa	Angola	2021/4/26	25710	101	170.286	583	4	2.857	757.656	2.976	5.018	17.181	0.118	0.084	1.2																							12540					370	11633	0.034	58.33	33933611	23.89
AGO	Africa	Angola	2021/4/27	25942	232	183	587	4	3.143	764.493	6.837	5.393	17.298	0.118	0.093	1.2																							11645					343	10436	0.031	58.33	33933611	23.89
AGO	Africa	Angola	2021/4/28	26168	226	183.571	591	4	3	771.153	6.66	5.41	17.416	0.118	0.088	1.19																							10750					317	9238	0.027	58.33	33933611	23.89
AGO	Africa	Angola	2021/4/29	26431	263	197.143	594	3	3.143	778.903	7.75	5.81	17.505	0.088	0.093	1.19																							9854					290	8041	0.024	58.33	33933611	23.89
AGO	Africa	Angola	2021/4/30	26652	221	196.143	596	2	3.143	785.416	6.513	5.78	17.564	0.059	0.093	1.18																							8959					264	6844	0.02	58.33	33933611	23.89
AGO	Africa	Angola	2021/5/1	26815	163	189	600	4	3.286	790.219	4.803	5.57	17.682	0.118	0.097	1.17																							8959					264	6844	0.02	58.33	33933611	23.89
AGO	Africa	Angola	2021/5/2	26993	178	197.714	602	2	3.286	795.465	5.246	5.827	17.741	0.059	0.097	1.17																							8959					264	6844	0.02	58.33	33933611	23.89
AGO	Africa	Angola	2021/5/3	27133	140	203.286	603	1	2.857	799.591	4.126	5.991	17.77	0.029	0.084	1.17																							8959					264	6844	0.02	58.33	33933611	23.89
AGO	Africa	Angola	2021/5/4	27284	151	191.714	609	6	3.143	804.041	4.45	5.65	17.947	0.177	0.093	1.17																							8959					264	6844	0.02	58.33	33933611	23.89
AGO	Africa	Angola	2021/5/5	27529	245	194.429	618	9	3.857	811.261	7.22	5.73	18.212	0.265	0.114	1.18																							8959					264	6844	0.02	58.33	33933611	23.89
AGO	Africa	Angola	2021/5/6	27921	392	212.857	622	4	4	822.813	11.552	6.273	18.33	0.118	0.118	1.19																							8959					264	6844	0.02	58.33	33933611	23.89
AGO	Africa	Angola	2021/5/7	28201	280	221.286	628	6	4.571	831.064	8.251	6.521	18.507	0.177	0.135	1.18																							8959					264	6844	0.02	58.33	33933611	23.89
AGO	Africa	Angola	2021/5/8	28477	276	237.429	630	2	4.286	839.197	8.134	6.997	18.566	0.059	0.126	1.18																							8959					264	6844	0.02	58.33	33933611	23.89
AGO	Africa	Angola	2021/5/9	28740	263	249.571	633	3	4.429	846.948	7.75	7.355	18.654	0.088	0.131	1.17																							8959					264	6844	0.02	58.33	33933611	23.89
AGO	Africa	Angola	2021/5/10	28875	135	248.857	636	3	4.714	850.926	3.978	7.334	18.742	0.088	0.139	1.15																							8959					264	6844	0.02	33.33	33933611	23.89
AGO	Africa	Angola	2021/5/11	29146	271	266	639	3	4.286	858.912	7.986	7.839	18.831	0.088	0.126	1.14																							8959					264	6844	0.02	33.33	33933611	23.89
AGO	Africa	Angola	2021/5/12	29405	259	268	645	6	3.857	866.545	7.633	7.898	19.008	0.177	0.114	1.12																		626572	586377	40195			8959	1.85	1.73	0.12		264	6844	0.02	33.33	33933611	23.89
AGO	Africa	Angola	2021/5/13	29695	290	253.429	649	4	3.857	875.091	8.546	7.468	19.126	0.118	0.114	1.12																							8987					265	6340	0.019	33.33	33933611	23.89
AGO	Africa	Angola	2021/5/14	30030	335	261.286	651	2	3.286	884.963	9.872	7.7	19.185	0.059	0.097	1.12																							9015					266	5836	0.017	33.33	33933611	23.89
AGO	Africa	Angola	2021/5/15	30354	324	268.143	655	4	3.571	894.511	9.548	7.902	19.302	0.118	0.105	1.11																							9043					266	5333	0.016	33.33	33933611	23.89
AGO	Africa	Angola	2021/5/16	30637	283	271	659	4	3.714	902.851	8.34	7.986	19.42	0.118	0.109	1.1																							9071					267	4829	0.014	33.33	33933611	23.89
AGO	Africa	Angola	2021/5/17	30787	150	273.143	677	18	5.857	907.272	4.42	8.049	19.951	0.53	0.173	1.08																							9099					268	4326	0.013	33.33	33933611	23.89
AGO	Africa	Angola	2021/5/18	31045	258	271.286	685	8	6.571	914.875	7.603	7.995	20.186	0.236	0.194	1.06																		681502	606287	75215			9127	2.01	1.79	0.22		269	3822	0.011	33.33	33933611	23.89
AGO	Africa	Angola	2021/5/19	31438	393	290.429	696	11	7.286	926.456	11.581	8.559	20.511	0.324	0.215	1.05																							11468					338	4020	0.012	33.33	33933611	23.89
AGO	Africa	Angola	2021/5/20	31661	223	280.857	704	8	7.857	933.028	6.572	8.277	20.746	0.236	0.232	1.03																							13781					406	4722	0.014	33.33	33933611	23.89
AGO	Africa	Angola	2021/5/21	31909	248	268.429	709	5	8.286	940.336	7.308	7.91	20.894	0.147	0.244	1.03																		757535	630984	126551			16093	2.23	1.86	0.37		474	5424	0.016	33.33	33933611	23.89
AGO	Africa	Angola	2021/5/22	32149	240	256.429	715	6	8.571	947.409	7.073	7.557	21.071	0.177	0.253	1.03																							17712					522	5866	0.017	33.33	33933611	23.89
AGO	Africa	Angola	2021/5/23	32441	292	257.714	725	10	9.429	956.014	8.605	7.595	21.365	0.295	0.278	1.03																							19332					570	6309	0.019	33.33	33933611	23.89
AGO	Africa	Angola	2021/5/24	32623	182	262.286	731	6	7.714	961.377	5.363	7.729	21.542	0.177	0.227	1.02																							20951					617	6751	0.02	33.33	33933611	23.89
AGO	Africa	Angola	2021/5/25	32933	310	269.714	735	4	7.143	970.513	9.135	7.948	21.66	0.118	0.21	1.01																							22570					665	7193	0.021	33.33	33933611	23.89
AGO	Africa	Angola	2021/5/26	33338	405	271.429	742	7	6.571	982.448	11.935	7.999	21.866	0.206	0.194	0.99																		859979	663049	196930			21876	2.53	1.95	0.58		645	6933	0.02	33.33	33933611	23.89
AGO	Africa	Angola	2021/5/27	33607	269	278	745	3	5.857	990.375	7.927	8.192	21.955	0.088	0.173	0.97																							19662					579	6213	0.018	33.33	33933611	23.89
AGO	Africa	Angola	2021/5/28	33944	337	290.714	749	4	5.714	1000.31	9.931	8.567	22.073	0.118	0.168	0.95																							17448					514	5494	0.016	33.33	33933611	23.89
AGO	Africa	Angola	2021/5/29	34180	236	290.143	757	8	6	1007.26	6.955	8.55	22.308	0.236	0.177	0.93																							15928					469	5035	0.015	33.33	33933611	23.89
AGO	Africa	Angola	2021/5/30	34366	186	275	764	7	5.571	1012.74	5.481	8.104	22.515	0.206	0.164	0.91																							14408					425	4575	0.013	33.33	33933611	23.89
AGO	Africa	Angola	2021/5/31	34551	185	275.429	766	2	5	1018.19	5.452	8.117	22.573	0.059	0.147	0.9																		909215	679034	230181			12888	2.68	2	0.68		380	4116	0.012	33.33	33933611	23.89
AGO	Africa	Angola	2021/6/1	34752	201	259.857	772	6	5.286	1024.12	5.923	7.658	22.75	0.177	0.156	0.87																							13652					402	4294	0.013	33.33	33933611	23.89
AGO	Africa	Angola	2021/6/2	34960	208	231.714	780	8	5.429	1030.25	6.13	6.828	22.986	0.236	0.16	0.85																							14416					425	4471	0.013	33.33	33933611	23.89
AGO	Africa	Angola	2021/6/3	35140	180	219	784	4	5.571	1035.55	5.304	6.454	23.104	0.118	0.164	0.84																							16700					492	5108	0.015	33.33	33933611	23.89
AGO	Africa	Angola	2021/6/4	35307	167	194.714	788	4	5.571	1040.47	4.921	5.738	23.222	0.118	0.164	0.84																							18985					559	5746	0.017	33.33	33933611	23.89
AGO	Africa	Angola	2021/6/5	35594	287	202	794	6	5.286	1048.93	8.458	5.953	23.399	0.177	0.156	0.84																							21269					627	6383	0.019	41.67	33933611	23.89
AGO	Africa	Angola	2021/6/6	35772	178	200.857	797	3	4.714	1054.18	5.246	5.919	23.487	0.088	0.139	0.84																							23554					694	7020	0.021	41.67	33933611	23.89
AGO	Africa	Angola	2021/6/7	35854	82	186.143	800	3	4.857	1056.59	2.416	5.486	23.575	0.088	0.143	0.82																							25838					761	7657	0.023	41.67	33933611	23.89
AGO	Africa	Angola	2021/6/8	36004	150	178.857	803	3	4.429	1061.01	4.42	5.271	23.664	0.088	0.131	0.81																		1115919	740289	375630			25838	3.29	2.18	1.11		761	7657	0.023	41.67	33933611	23.89
AGO	Africa	Angola	2021/6/9	36115	111	165	811	8	4.429	1064.28	3.271	4.862	23.9	0.236	0.131	0.8																							29769					877	9037	0.027	41.67	33933611	23.89
AGO	Africa	Angola	2021/6/10	36325	210	169.286	815	4	4.429	1070.47	6.189	4.989	24.017	0.118	0.131	0.81																		1222630	774926	447704			33700	3.6	2.28	1.32		993	10417	0.031	41.67	33933611	23.89
AGO	Africa	Angola	2021/6/11	36455	130	164	819	4	4.429	1074.3	3.831	4.833	24.135	0.118	0.131	0.81																							32630					962	10672	0.031	41.67	33933611	23.89
AGO	Africa	Angola	2021/6/12	36600	145	143.714	825	6	4.429	1078.58	4.273	4.235	24.312	0.177	0.131	0.82																							31560					930	10926	0.032	41.67	33933611	23.89
AGO	Africa	Angola	2021/6/13	36705	105	133.286	831	6	4.857	1081.67	3.094	3.928	24.489	0.177	0.143	0.83																							30491					899	11180	0.033	41.67	33933611	23.89
AGO	Africa	Angola	2021/6/14	36790	85	133.714	836	5	5.143	1084.18	2.505	3.94	24.636	0.147	0.152	0.84																							29421					867	11434	0.034	41.67	33933611	23.89
AGO	Africa	Angola	2021/6/15	36921	131	131	842	6	5.571	1088.04	3.86	3.86	24.813	0.177	0.164	0.85																		1314375	822109	492266			28351	3.87	2.42	1.45		835	11689	0.034	41.67	33933611	23.89
AGO	Africa	Angola	2021/6/16	37094	173	139.857	847	5	5.143	1093.13	5.098	4.121	24.961	0.147	0.152	0.86																							22609					666	10479	0.031	56.94	33933611	23.89
AGO	Africa	Angola	2021/6/17	37289	195	137.714	851	4	5.143	1098.88	5.747	4.058	25.078	0.118	0.152	0.87																							16866					497	9270	0.027	56.94	33933611	23.89
[truncated: 68,771 more rows]
[truncated: 29 more columns]
